# Supplementary material for: Relationship between screen-play scenarios' effectiveness and player classification in elite wheelchair basketball based on match results of Tokyo 2020 Paralympic Games
Source: Front Sports Act Living. 2024 Sep 13;6:1418130. doi: 10.3389/fspor.2024.1418130 (PMC11443225; doi:10.3389/fspor.2024.1418130)
Supplement: Supplementary file 2 [file Datasheet1.csv]

Play Number	Game Number	Quarter Number	Win/Lose	Start of Play Status	End of Play Status	Total of ONS	Number of Passes	PC (User)	PC (Screener)	PC (Shooter)	PC (Passer)	Location (Shot)	Location (Pass)	Location (Screen)	Type of Screen	Type of Screen Play	Time Left (Shot)	Time Left (Throw in/Offense Rebound: �`23)		List of abbreviations on Quarter Number
1	#73	1	L	Start of Game	TO															OT: over time
2	#73	1	W	BC BL Throw	0	3	2	3.5	4.5	3.5	3.0	Wing	Wing	Wing	Flare	5	3.6
3	#73	1	L	DR	0	1	3	2.5	4.5	3.5	2.0	Wing	Top	Wing	go to End line side	4	12			List of abbreviations on Start of Play Status
4	#73	1	W	BC SL Throw	0	2	2	2.0	1.0	2.0	3.0	Corner	Top	Wing	Flare	5	11			BC BL Throw: throw-in from backcourt end-line
5	#73	1	L	DR	3	3	0	4.5	2.0	4.5		3P	n	Wing	go to End line side	1	13			BC SL Throw: throw-in from backcourt side-line
6	#73	1	W	END	0	5	0	3.0	1.0	3.0		Wing	n	Corner	go to Center line side	1	0.7			BC Throw: throw-in from backcourt (items where it could not be determined whether it was end-line or side-line)
7	#73	1	L	BC BL Throw	FD															BS: block shot
8	#73	1	W	DR	FD															END: throw-in after scoring
9	#73	1	W	FC SL Throw	0	3	1	3.5	4.5	3.0	3.5	Top	Corner	Wing	go to End line side	3	7	17		FC BL Throw: throw-in from frontcourt base-line
10	#73	1	L	DR	2	1	n	4.5	1.5	4.5	3.5	Corner	Wing	Corner	Flare	5	7			FC SL Throw: throw-in from frontcourt side-line
11	#73	1	W	END	FD															OR: offensive rebound
12	#73	1	W	FC BL Throw	FD													14
13	#73	1	W	FC BL Throw	0	2	1	3.5	4.5	4.5	3.5	PL	PH	Wing	go to Center line side	2	6	14		List of abbreviations on End of Play Status
14	#73	1	L	DR	2	0	n	n	n	2.5		PH	n	n		8	13			BS: block shot
15	#73	1	W	END	2	1	2	2.5	2.5	2.5	3.5	PH	PL	Wing	go to End line side	4	11			FD: foul drawn
16	#73	1	L	END	TO															JB: jump ball situation
17	#73	1	W	Steal	2	0	n	n	n	2.5		PL	BC	n		8	20			OB: out-of-bounds
18	#73	1	L	END	2	1	2	4.5	1.0	4.5	2.5	Corner	3P	Corner	Flare	5	11			RT: referee time
19	#73	1	W	END	0	2	0	2.5	2.5	2.5		3P	n	Wing	go to End line side	1	12			TF: technical foul
20	#73	1	L	DR	2	0	n	n	n	4.5		Wing	n	n		7	14			TO: turn over
21	#73	1	W	END	2	3	0	4.5	1.0	4.5		PL	n	PL	go to Center line side	1	10
22	#73	1	L	END	TO															List of abbreviations on Total of ONS
23	#73	1	W	Steal	0	1	0	2.5	2.5	2.5		Wing	n	Wing	go to End line side	1	12			ONS: on-the-ball screen
24	#73	1	L	BC SL Throw	2	1	0	3.5	4.5	3.5		Wing	3P	Wing	go to End line side	1	15
25	#73	1	W	END	0	1	1	4.5	1.0	4.5	2.5	Corner	Wing	Corner	Flare	5	14			List of abbreviations on PC (User/ Screener/Shooter/Passer)
26	#73	1	L	DR	FD															PC: player classification
27	#73	1	L	FC SL Throw	0	2	0	4.5	2.5	4.5		Wing	3P	Wing	go to Center line side	1	6	15
28	#73	1	W	DR	2	2	0	3.5	4.5	3.5		Wing	n	Corner	go to Center line side	1	8			List of abbreviations on Location (Shot/ Pass/Screen)
29	#73	1	L	END	2	2	0	3.5	2.5	3.5		Wing	n	Wing	go to Center line side	1	13			BC: backcourt
30	#73	1	W	END	2	1	n	n	n	1.0		Corner	Wing	n		7	14			BL: base-line throw
31	#73	1	L	END	0	0	n	4.5	2.5	4.5	3.5	PL	3P	PL	Back	5	14			SL: side-line throw
32	#73	1	W	DR	2	1	1	3.5	1.0	1.0	3.5	PL	Corner	Corner	go to Center line side	2	12			PL: Paint-Low
33	#73	1	L	END	2	4	0	3.5	1.0	3.5		Wing	n	Wing	go to End line side	1	4.4			PH: Paint-High
34	#73	1	W	END	0	1	1	4.5	1.0	4.5	3.5	Corner	Corner	Corner	Flare	5	11			3P: 3-point field goal area
35	#73	1	L	DR	0	1	1	4.5	2.5	4.5	3.5	Corner	3P	Corner	Flare	5	8
36	#73	1	L	OR	RT													14		List of abbreviations on Type of Screen
37	#73	1	L	FC SL Throw	0	2	0	4.5	1.0	4.5		3P	n	Wing	go to Center line side	1	8	12		Around: plays where the screener held a ball
38	#73	1	W	DR	2	4	1	4.5	3.5	3.5	4.5	PL	Wing	Corner	go to Center line side	2	1.7			Center-line: plays where the user moved toward the center-line side against the screener
39	#73	2	W	Start of 2Q	2	4	0	4.5	1.0	4.5		PL	Top	Corner	go to Center line side	1	12			End-line: plays where the user moved toward the end-line side against the screener
40	#73	2	L	END	0	1	0	3.5	2.5	3.5		3P	n	Top	go to End line side	1	16			ON-Down: plays where the screener was on the center-line side of the defense who protected the user holding a ball in a Top or 3P on Top extension
41	#73	2	W	BC BL Throw	OB															Back: plays where the screener was on the end-line side of the defense who protected the user
42	#73	2	W	FC SL Throw	2	1	1	3.5	2.5	2.5	3.5	Corner	PH	Wing	go to Center line side	2	1.0	9		Cross: plays where the screener was on the middle-line (the imaginary line connecting goals running through the center of the court) side of the defense who protected the user
43	#73	2	L	END	2	2	0	3.5	3.0	3.5		Corner	n	Corner	go to End line side	1	14			Down: plays where the screener on the center-line side of the defense who protected the user
44	#73	2	W	END	TO															Flare: plays where the screener on the side-line side of the defense who protected the user
45	#73	2	L	FC SL Throw	0	3	0	3.0	2.5	3.0		PH	Wing	Corner	go to Center line side	1	1.4	14		Back pick (Front): Plays where the screener continues to screen opposing players in a location far from the goal in the frontcourt
46	#73	2	W	DR	0	3	n	n	n	3.5		Corner	3P	n		7	6
47	#73	2	L	DR	0	0	n	3.5	2.5	3.5	2.5	Corner	3P	Wing	Back	5	9			List of abbreviations on Type of Screen Play
48	#73	2	W	DR	TO															1: ON-U: plays where the user shot using the ONS
49	#73	2	L	FC SL Throw	0	1	0	3.0	3.5	3.0		Wing	n	Wing	go to End line side	1	10	14		2: ON-S: plays where the screener of the ONS shot after receiving a pass from the user
50	#73	2	W	DR	2	0	n	2.5	3.5	3.5	2.5	PL	Top	Wing	Cross	6	12			3: ON-A: plays where another player shot after receiving a pass from the user of the ONS
51	#73	2	L	END	0	2	1	3.0	1.5	3.5	3.0	Wing	Corner	Corner	go to End line side	3	10			4: ON-E: plays that led to a shot through two or more extra passes after the user used the ONS
52	#73	2	W	DR	2	0	n	n	n	4.5		PL	3P	n		7	16			5: OF-U: plays where the user shot using the OFS
53	#73	2	L	BC BL Throw	BS															6: OF-S: plays where the screener of the OFS sho
54	#73	2	W	BS	0	3	1	4.5	2.5	3.5	4.5	3P	Wing	Wing	go to Center line side	3	6			7: no screen (catch & shot)
55	#73	2	L	DR	OB															8: no screen (dribble & shot)
56	#73	2	L	FC BL Throw	0	0	n	3.5	1.5	3.5	3.0	Corner	3P	Wing	Flare	5	9	14
57	#73	2	W	DR	0	4	0	4.5	3.5	4.5		Wing	n	Wing	go to End line side	1	7
58	#73	2	L	DR	TO
59	#73	2	W	Steal	0	0	n	n	n	2.5		PL	3P	n		8	18
60	#73	2	L	DR	FD
61	#73	2	W	DR	0	2	0	4.5	1.0	4.5		Corner	Top	Corner	go to End line side	1	11
62	#73	2	L	DR	2	0	n	3.5	1.5	3.5	3.0	PL	Wing	PL	Back	5	13
63	#73	2	W	END	RT
64	#73	2	W	FC BL Throw	0	3	1	2.5	2.5	3.5	2.5	PH	Corner	Wing	go to End line side	3	1.5	12
65	#73	2	L	DR	2	0	n	n	n	2.5		PL	BC	n		8	20
66	#73	2	W	END	0	1	0	2.5	2.5	2.5		Wing	Wing	Wing	go to Center line side	1	13
67	#73	2	W	FC BL Throw	TO													14
68	#73	2	L	BC SL Throw	TO
69	#73	2	W	Steal	2	4	1	4.5	3.5	2.5	4.5	PH	Wing	Wing	go to Center line side	3	1.8
70	#73	2	L	END	0	1	2	2.5	2.0	2.5	4.5	PL	3P	3P	Around	4	15
71	#73	2	W	DR	FD
72	#73	2	W	FC BL Throw	0	2	0	2.5	2.5	2.5		Wing	Corner	Wing	go to End line side	1	9	14
73	#73	2	L	DR	0	1	1	4.5	1.0	4.5	4.0	Wing	Wing	Wing	Flare	5	4.5
74	#73	2	W	DR	FD
75	#73	2	L	END	2	0	n	n	n	2.5		PL	BC	n		7	18
76	#73	2	W	END	0	1	0	2.5	2.5	2.5		Wing	3P	Wing	go to Center line side	1	12
77	#73	2	L	DR	OB
78	#73	2	L	FC SL Throw	TO													7
79	#73	2	W	BC SL Throw	2	n	1	2.5	2.5	3.5	2.5	Top	Corner	Corner	go to End line side	3	7
80	#73	3	L	Start of 3Q	2	0	n	3.5	2.5	3.5	2.0	Wing	3P	Corner	Flare	5	18
81	#73	3	W	END	0	2	0	3.5	2.5	3.5		Wing	3P	Wing	go to Center line side	1	8
82	#73	3	L	DR	0	0	n	n	n	3.5		Top	Wing	n		7	14
83	#73	3	W	DR	2	1	0	3.5	2.5	3.5		PL	Top	Wing	go to End line side	1	4.7
84	#73	3	L	END	2	0	n	2.0	2.5	2.0	3.5	Wing	3P	Wing	Down	5	14
85	#73	3	W	END	3	1	0	3.5	2.5	3.5		3P	n	3P	go to End line side	1	12
86	#73	3	L	END	2	1	2	3.5	2.5	2.0	2.5	Corner	Wing	Corner	go to Center line side	4	12
87	#73	3	W	END	0	1	n	3.5	2.5	3.5	3.5	3P	Top	Wing	Flare	5	12
88	#73	3	L	DR	FD
89	#73	3	L	FC BL Throw	0	1	0	2.0	3.5	2.0		Corner	3P	Corner	go to Center line side	1	11	14
90	#73	3	W	DR	FD
91	#73	3	W	FC BL Throw	FD													14
92	#73	3	W	FC BL Throw	2	1	0	3.5	2.5	3.5		Wing	BL	Wing	go to Center line side	1	12	14
93	#73	3	L	END	2	1	0	3.5	3.5	3.5		Wing	n	PH	go to End line side	1	17
94	#73	3	W	END	0	2	0	3.5	2.5	3.5		PH	3P	Wing	go to Center line side	1	1.0
95	#73	3	L	DR	2	0	n	n	n	2.5		PL	Corner	n		7	16
96	#73	3	W	END	0	0	n	n	n	3.5		PL	n	n		8	11
97	#73	3	L	DR	2	0	n	n	n	3.5		Wing	3P	n		7	14
98	#73	3	W	END	0	2	3	3.5	1.0	3.5	3.5	Wing	3P	Wing	Down	5	1.5
99	#73	3	L	DR	0	2	0	3.5	2.5	3.5		3P	n	Top	go to Center line side	1	15
100	#73	3	W	DR	0	4	1	3.5	2.5	3.5	3.5	Top	Wing	Wing	go to End line side	3	4.1
101	#73	3	W	OR	0	1	1	3.5	1.0	3.5	3.5	Wing	Corner	Corner	Flare	5	6	14
102	#73	3	L	DR	2	0	n	n	n	2.5		PL	Wing	n		7	19
103	#73	3	W	END	2	2	0	3.5	2.5	3.5		Wing	n	Wing	go to Center line side	1	4.7
104	#73	3	L	END	2	1	0	3.5	3.5	3.5		Top	Corner	Top	go to Center line side	1	4.5
105	#73	3	W	END	2	3	0	3.5	1.0	3.5		Corner	3P	Corner	go to Center line side	1	0.3
106	#73	3	L	END	2	2	2	2.5	2.0	3.5	3.5	PL	Corner	Wing	go to Center line side	4	1.3
107	#73	3	W	BC BL Throw	0	2	1	3.5	2.5	2.5	3.5	Top	Wing	Wing	go to Center line side	3	10
108	#73	3	L	DR	TO
109	#73	3	W	Steal	2	5	0	3.5	2.5	3.5		Corner	n	Corner	go to End line side	1	0.9
110	#73	3	L	END	TO
111	#73	3	W	Steal	0	2	1	3.5	2.5	2.5	3.5	PL	PH	Wing	go to Center line side	2	4.8
112	#73	3	W	OR	0	3	0	2.5	2.5	2.5		Corner	n	Wing	go to End line side	1	8	14
113	#73	3	L	DR	0	0	n	4.0	1.0	4.0	2.5	PL	Corner	PL	Back	5	11
114	#73	4	W	Start of 4Q	0	3	1	3.5	2.5	2.5	3.5	PH	Wing	Wing	go to Center line side	3	13
115	#73	4	L	DR	FD
116	#73	4	L	FC BL Throw	2	3	0	3.5	4.5	3.5		Corner	n	Corner	go to End line side	1	3.9	14
117	#73	4	W	END	2	0	n	n	n	2.5		PL	Top	n		7	18
118	#73	4	L	END	2	1	2	4.5	1.5	1.5	2.5	PL	PH	PH	Cross	6	3.6
119	#73	4	W	END	0	2	0	3.5	2.5	3.5		3P	n	Wing	go to End line side	1	4.6
120	#73	4	L	DR	0	0	n	n	n	3.5		3P	n	n		8	17
121	#73	4	W	DR	2	0	n	3.5	4.5	3.5	2.5	PL	Corner	3P	Back	5	13
122	#73	4	L	END	2	1	1	4.5	1.5	4.5	3.5	Corner	3P	PH	Flare	5	11
123	#73	4	W	END	0	0	n	n	n	3.5		PL	3P	n		7	15
124	#73	4	L	DR	TO
125	#73	4	W	BC SL Throw	FD
126	#73	4	L	END	2	1	0	3.0	2.5	3.0		Corner	3P	Wing	go to End line side	1	16
127	#73	4	W	END	TO
128	#73	4	L	FC SL Throw	0	4	1	3.0	2.0	2.5	3.0	Wing	Corner	Corner	go to End line side	3	1.3	14
129	#73	4	W	DR	0	4	0	3.5	2.5	3.5		Wing	n	Wing	go to Center line side	1	2.7
130	#73	4	L	DR	0	0	n	n	n	3.0		PL	n	n		8	18
131	#73	4	L	OR	2	0	n	n	n	2.5		PL	n	n		7	14	14
132	#73	4	W	BC BL Throw	2	0	n	n	n	4.5		PL	Top	n		7	15
133	#73	4	L	END	TO
134	#73	4	W	Steal	2	0	n	n	n	2.5		PL	BC	n		8	20
135	#73	4	L	BC BL Throw	0	1	0	3.0	2.5	3.0		Corner	3P	Wing	go to End line side	1	12
136	#73	4	L	OR	TO													14
137	#73	4	W	Steal	2	1	n	n	n	2.5		Top	n	n		8	11
138	#73	4	L	END	0	0	n	n	n	2.5		PL	n	n		8	17
139	#73	4	W	DR	2	1	0	2.5	4.5	2.5		Corner	n	Corner	go to Center line side	1	15
140	#73	4	L	END	0	4	1	3.0	2.5	2.0	3.0	Top	Wing	Wing	go to Center line side	3	4.1
141	#73	4	L	OR	0	2	0	3.5	2.0	3.5		3P	n	Top	go to Center line side	1	8	14
142	#73	4	L	OR	2	0	n	n	n	3.5		Top	n	n		7	14	14
143	#73	4	W	END	TO
144	#73	4	L	BC SL Throw	0	2	2	3.0	2.5	3.5	2.0	Wing	Wing	Wing	go to Center line side	4	6
145	#73	4	W	DR	TO
146	#73	4	L	Steal	TO
147	#73	4	W	Steal	0	3	1	4.5	3.5	4.5	2.5	PL	Wing	PH	Back	5	6
148	#73	4	W	OR	FD													14
149	#73	4	W	FC SL Throw	0	5	0	3.5	4.5	3.5		Wing	n	Wing	go to End line side	1	0.3	14
150	#73	4	L	DR	TO
151	#73	4	W	Steal	0	4	0	2.5	2.5	2.5		PH	n	Wing	go to Center line side	1	7
152	#73	4	W	OR	2	2	n	3.5	1.0	3.5	4.5	Corner	Top	PL	Flare	5	0.9	14
153	#73	4	L	FC SL Throw	0	0	n	n	n	3.0		3P	SL	n		8	13	14
154	#73	4	W	DR	FD
155	#73	4	L	FC SL Throw	2	0	n	n	n	2.5		PL	Wing	n		8	10	14
156	#73	4	W	BC BL Throw	FD
157	#73	4	L	DR	0	1	2	2.5	2.0	2.5	3.0	Wing	3P	Wing	Down	5	15
158	#73	4	W	BC SL Throw	Game end													14.3
1	#72	1	W	Start of Game	0	0	n	n	n	2.5		PL	3P	n		7	19
2	#72	1	L	DR	TO
3	#72	1	W	BC SL Throw	0	0	n	n	n	4.0		Top	Wing	n		7	14
4	#72	1	L	DR	0	0	n	n	n	4.0		PH	n	n		8	15
5	#72	1	W	DR	TO
6	#72	1	L	BC SL Throw	0	1	1	3.0	2.5	3.0	4.0	PL	PH	PH	Back	5	16
7	#72	1	W	DR	FD
8	#72	1	W	FC SL Throw	0	2	1	4.0	2.5	2.5	4.0	PL	Corner	Wing	go to End line side	2	11	16
9	#72	1	L	DR	0	0	n	n	n	3.0		PL	n	n		8	17
10	#72	1	L	OR	2	0	n	n	n	3.0		PL	n	n		7	14	14
11	#72	1	W	END	2	1	0	4.0	2.5	4.0		PH	3P	Corner	go to Center line side	1	14
12	#72	1	L	DR	0	3	1	3.0	1.5	3.0	4.0	PL	Wing	PL	Cross	5	8
13	#72	1	L	OR	FD													14
14	#72	1	W	END	0	5	0	2.0	4.5	2.0		Wing	n	Corner	go to Center line side	1	7
15	#72	1	W	OR	2	2	0	2.0	4.5	2.0		Corner	n	Corner	go to End line side	1	4.7	14
16	#72	1	L	END	2	2	1	4.0	3.0	3.0	4.0	PL	Corner	Wing	go to End line side	2	13
17	#72	1	W	END	3	0	n	n	n	4.0		3P	Wing	n		7	12
18	#72	1	L	END	2	0	n	n	n	3.0		PL	Corner	n		7	9
19	#72	1	W	END	2	0	n	n	n	4.5		PH	3P	n		7	14
20	#72	1	L	END	0	0	n	1.5	2.5	2.5	4.0	PL	PH	PH	Flare	6	16
21	#72	1	W	DR	RT
22	#72	1	W	BC SL Throw	2	0	n	n	n	2.5		PL	Top	n		7	8	22
23	#72	1	L	END	2	2	1	4.0	3.0	3.0	4.0	PL	Wing	Corner	go to Center line side	2	12
24	#72	1	W	END	TO
25	#72	1	L	Steal	OB
26	#72	1	L	FC SL Throw	0	1	0	4.5	3.0	4.5		Corner	n	Wing	go to End line side	1	8	15
27	#72	1	W	DR	FD
28	#72	1	W	FC SL Throw	2	1	0	4.0	4.5	4.0		Corner	n	Corner	go to End line side	1	10	14
29	#72	1	L	END	0	0	n	n	n	2.5		3P	n	n		8	18
30	#72	1	L	OR	0	1	n	1.0	3.0	1.0	4.5	Corner	Top	PL	Flare	5	3.6	14
31	#72	1	W	DR	FD
32	#72	1	W	FC SL Throw	0	1	2	1.0	2.5	1.0	2.0	Corner	Top	Wing	Flare	5	9	14
33	#72	1	L	BC BL Throw	TO
34	#72	1	W	FC SL Throw	0	1	0	4.0	4.5	4.0		Wing	3P	Wing	go to End line side	1	11	14
35	#72	1	W	OR	0	0	n	n	n	4.5		PH	n	n		8	12	14
36	#72	1	L	DR	FD
37	#72	1	L	BC BL Throw	OB
38	#72	1	L	FC SL Throw	0	1	0	4.5	3.0	4.5	3.0	3P	Wing	Top	Around	1	1.0	2.7
39	#72	1	W	DR	0	3	1	4.0	2.5	2.0	4.0	Top	Corner	Corner	go to End line side	3	9
40	#72	1	W	OR	0	0	n	n	n	4.5		PL	n	n		7	14	14
41	#72	1	W	OR	0	1	2	4.0	2.0	1.0	4.0	Corner	Wing	Top	Around	4	10	14
42	#72	1	L	BC BL Throw	0	3	0	4.0	3.0	4.0		Wing	n	Corner	go to End line side	1	13
43	#72	1	W	DR	0	1	0	2.0	4.5	2.0		Wing	n	Wing	go to End line side	1	10
44	#72	1	L	DR	2	1	2	2.5	3.0	4.0	3.0	PL	PL	Corner	go to Center line side	4	12
45	#72	1	W	END	TO
46	#72	1	L	FC SL Throw	0	1	0	2.5	3.0	2.5		Wing	3P	Wing	go to Center line side	1	9	14
47	#72	1	W	DR	0	0	n	4.0	4.5	4.0	1.0	Wing	3P	Wing	Down	5	13
48	#72	1	L	DR	0	2	0	4.0	2.5	4.0		Wing	n	PH	go to End line side	1	12
49	#72	1	L	OR	2	0	n	n	n	4.0		PL	PL	n		7	13	14
50	#72	1	W	END	OB													14 + ��
51	#72	2	L	Start of 2Q	2	1	0	4.0	3.0	4.0		Corner	n	Top	go to End line side	1	16
52	#72	2	W	END	TO
53	#72	2	L	Steal	FD
54	#72	2	L	FC SL Throw	RT													20
55	#72	2	L	FC BL Throw	0	0	n	4.0	3.0	4.0	1.5	Corner	BL	Corner	Flare	5	1.2	2.5
56	#72	2	W	BC BL Throw	2	1	2	4.5	3.0	4.5	2.0	Corner	Top	Wing	go to End line side	4	15
57	#72	2	L	BC BL Throw	2	1	0	4.0	3.0	4.0		Wing	n	Wing	go to Center line side	1	13
58	#72	2	W	END	0	1	0	4.5	3.5	4.5		3P	n	Top	go to Center line side	1	18
59	#72	2	L	DR	TO
60	#72	2	W	BC BL Throw	TO
61	#72	2	L	Steal	FD
62	#72	2	L	FC SL Throw	3	0	n	n	n	2.5		3P	SL	n		7	14	16
63	#72	2	W	END	0	2	1	2.0	3.5	4.5	2.0	Corner	Wing	PH	go to End line side	3	14
64	#72	2	L	DR	FD
65	#72	2	L	BC SL Throw	2	2	1	4.0	3.0	3.0	4.0	PL	Wing	Top	go to End line side	2	15
66	#72	2	W	END	FD
67	#72	2	W	FC SL Throw	FD
68	#72	2	L	END	0	1	0	4.0	3.0	4.0		Corner	n	PL	go to End line side	1	17
69	#72	2	L	OR	0	1	1	4.0	3.0	2.5	4.0	3P	Corner	Corner	go to End line side	3	8	14
70	#72	2	W	DR	0	3	0	2.0	3.0	2.0		Corner	Top	Corner	go to Center line side	1	8
71	#72	2	L	DR	FD
72	#72	2	W	END	2	2	n	4.5	3.5	4.5	2.0	Corner	3P	Wing	Back	5	6
73	#72	2	L	END	0	3	0	4.0	3.0	4.0		Wing	n	Corner	go to End line side	1	8
74	#72	2	W	DR	FD
75	#72	2	W	FC BL Throw	2	2	0	4.5	4.5	4.5		Corner	n	Corner	go to Center line side	1	11	17
76	#72	2	L	END	0	1	0	4.0	1.5	4.0		PH	n	PH	go to Center line side	1	16
77	#72	2	W	DR	3	2	0	4.5	4.5	4.5		3P	3P	3P	go to Center line side	1	6
78	#72	2	L	BC BL Throw	0	4	0	4.0	2.5	4.0		Wing	n	Wing	go to End line side	1	1.4
79	#72	2	W	DR	0	0	n	n	n	4.5		PH	n	n		8	13
80	#72	2	L	DR	RT
81	#72	2	L	BC BL Throw	0	0	n	n	n	4.0		PH	n	n		8	14
82	#72	2	L	OR	2	0	n	n	n	3.0		PL	n	n		7	14	14
83	#72	2	W	END	0	0	n	n	n	4.5		Corner	Wing	n		7	4.0
84	#72	2	L	DR	TO
85	#72	2	W	BC SL Throw	2	0	n	n	n	3.0		PL	Wing	n		7	14
86	#72	2	L	END	2	0	n	n	n	2.5		PH	n	n		8	15
87	#72	2	W	END	JB
88	#72	2	W	BC SL Throw	TO													21
89	#72	2	L	Steal	2	0	n	n	n	3.0		PL	PH	n		7	18
90	#72	2	W	END	2	0	n	n	n	4.5		Corner	Top	n		7	6
91	#72	2	L	END	0	0	n	n	n	4.0		Wing	n	n		8	13
92	#72	2	W	DR	0	2	0	4.5	3.0	4.5		3P	n	Wing	go to Center line side	1	12
93	#72	2	L	DR	TO
94	#72	2	W	Steal	FD
95	#72	2	L	DR	0	0	n	n	n	4.0		PL	n	n		8	18
96	#72	2	W	DR	0	0	n	n	n	1.0		PL	n	n		8	17.2	23.6
97	#72	2	L	DR	OB													15.7
98	#72	3	L	Start of 3Q	0	2	1	4.0	3.0	3.0	4.0	PH	Wing	3P	go to End line side	2	14
99	#72	3	W	DR	0	3	1	4.5	1.0	4.5	4.0	PL	3P	PH	Back	5	9
100	#72	3	L	DR	TO
101	#72	3	W	FC BL Throw	2	0	n	n	n	4.0		Top	BL	n		7	14	14
102	#72	3	L	END	2	3	2	2.5	3.0	2.5	4.0	PH	PH	Corner	go to Center line side	4	4.9
103	#72	3	W	BC BL Throw	2	1	0	2.0	2.5	2.0		Wing	3P	Corner	go to Center line side	1	8
104	#72	3	L	END	0	1	0	4.0	1.5	4.0		PH	n	Top	go to Center line side	1	10
105	#72	3	W	DR	2	2	0	4.0	2.5	4.0		Wing	n	Wing	go to Center line side	1	9
106	#72	3	L	END	0	1	n	n	n	3.0		Corner	Corner	n		7	8
107	#72	3	W	DR	2	0	n	2.0	4.5	2.0	4.0	Corner	Wing	Wing	Flare	5	10
108	#72	3	L	END	2	2	0	2.5	3.0	2.5		Corner	3P	Corner	go to Center line side	1	4.4
109	#72	3	W	END	FD
110	#72	3	W	FC SL Throw	2	0	n	n	n	1.0		Top	Wing	n		7	10	14
111	#72	3	L	BC BL Throw	0	0	n	n	n	4.0		PL	PH	n		7	11
112	#72	3	W	DR	TO
113	#72	3	L	FC SL Throw	FD
114	#72	3	L	FC SL Throw	0	4	1	2.5	1.5	3.0	2.5	PH	Corner	Wing	go to Center line side	3	4.8	14
115	#72	3	W	DR	2	3	1	2.0	4.5	1.0	2.0	Top	Wing	Wing	go to Center line side	3	10
116	#72	3	L	END	TO
117	#72	3	W	Steal	OB
118	#72	3	W	FC BL Throw	0	3	0	4.0	4.5	4.0		Wing	Wing	Corner	go to Center line side	1	9	18
119	#72	3	L	DR	FD
120	#72	3	L	FC BL Throw	0	1	0	4.0	4.0	4.0		Corner	n	Wing	go to Center line side	1	12	18
121	#72	3	W	DR	0	1	0	4.0	2.5	4.0		PH	3P	Wing	go to Center line side	1	11
122	#72	3	L	DR	0	1	0	4.0	4.0	4.0		PH	n	Wing	go to Center line side	1	11
123	#72	3	W	DR	2	0	n	n	n	4.0		PL	3P	n		7	15
124	#72	3	L	END	2	2	2	4.0	4.0	3.0	1.5	Corner	PH	Wing	go to Center line side	4	9
125	#72	3	W	END	2	3	1	2.0	4.5	4.5	2.0	PL	Corner	Corner	go to Center line side	2	3.5
126	#72	3	L	END	TO
127	#72	3	W	BC SL Throw	2	2	0	2.0	4.5	2.0		Corner	n	Corner	go to Center line side	1	15
128	#72	3	L	END	0	1	0	4.0	1.5	4.0		PH	n	3P	go to End line side	1	14
129	#72	3	L	OR	0	0	n	n	n	4.0		PH	PL	n		7	13	14
130	#72	3	W	DR	2	3	1	2.0	4.5	1.0	2.0	Top	Corner	Corner	go to End line side	3	7
131	#72	3	L	END	FD
132	#72	3	W	END	0	4	0	2.0	4.5	2.0		Wing	n	PH	go to End line side	1	6
133	#72	3	L	DR	TO
134	#72	3	W	BC BL Throw	2	1	1	4.0	2.5	1.0	4.0	Top	Corner	Corner	go to End line side	3	13
135	#72	3	L	END	2	1	1	4.0	1.5	3.0	4.0	PL	PH	PH	go to End line side	3	14
136	#72	3	W	END	0	1	1	2.5	4.0	2.5	2.0	Top	PL	PH	Down	5	3.1	21.1
137	#72	4	W	Start of 4Q	0	2	2	2.0	4.5	1.0	4.0	Corner	Top	Wing	go to Center line side	4	11
138	#72	4	W	OR	2	0	n	n	n	4.5		PL	n	n		7	14	14
139	#72	4	L	END	0	0	n	3.0	1.5	3.0	4.0	PL	PH	PL	Back	5	15
140	#72	4	W	DR	2	0	n	4.0	4.5	4.0	1.0	Corner	Top	Wing	Back	5	12
141	#72	4	L	END	0	1	2	3.0	1.5	3.0	4.0	PH	Top	PL	Down	5	9
142	#72	4	W	DR	TO
143	#72	4	L	BC SL Throw	OB
144	#72	4	L	FC SL Throw	0	1	1	2.5	3.0	4.0	2.5	Top	Corner	Wing	go to End line side	3	11	19
145	#72	4	W	DR	TO
146	#72	4	L	BC SL Throw	FD
147	#72	4	W	DR	0	0	n	n	n	2.0		3P	Wing	n		7	9
148	#72	4	W	OR	0	0	n	2.0	2.5	2.0	4.0	Corner	Wing	Corner	Flare	5	3.6	14
149	#72	4	L	DR	3	0	n	n	n	2.5		3P	BC	n		8	15
150	#72	4	W	END	FD
151	#72	4	W	BC SL Throw	FD
152	#72	4	W	FC BL Throw	TO													16
153	#72	4	L	BC BL Throw	2	1	2	2.5	3.0	3.0	3.0	PH	Corner	3P	go to End line side	4	9
154	#72	4	W	END	FD
155	#72	4	W	FC SL Throw	0	2	0	4.0	4.5	4.0		Corner	n	Wing	go to End line side	1	8	18
156	#72	4	L	DR	2	1	2	2.5	3.0	3.0	2.5	PH	Wing	3P	go to End line side	4	9
157	#72	4	W	END	0	1	2	2.0	4.5	2.5	4.0	PL	Top	Wing	go to Center line side	4	9
158	#72	4	W	OR	2	0	n	n	n	4.0		Top	n	n		7	6	7
159	#72	4	L	BC BL Throw	0	1	1	2.5	3.0	3.0	2.5	PL	Wing	Wing	go to End line side	3	14
160	#72	4	L	OR	0	0	n	n	n	3.0		PL	n	n		7	11	12
161	#72	4	W	DR	RT
162	#72	4	W	BC BL Throw	0	1	1	4.0	4.5	2.5	4.0	PL	Wing	Wing	go to Center line side	3	10
163	#72	4	W	OR	FD													14
164	#72	4	W	FC SL Throw	0	1	1	4.0	4.5	1.0	4.0	Top	Wing	Corner	go to Center line side	3	9	14
165	#72	4	W	OR	0	0	n	n	n	4.0		PL	n	n		7	14	14
166	#72	4	W	OR	2	0	n	n	n	4.5		PL	n	n		7	14	14
167	#72	4	L	END	2	0	n	n	n	3.0		PL	Wing	n		7	15
168	#72	4	W	BC BL Throw	FD
169	#72	4	L	DR	2	0	n	n	n	3.0		PL	PL	n		7	14
170	#72	4	W	END	0	4	1	2.0	2.5	2.5	2.0	PL	Wing	Wing	go to End line side	2	6
171	#72	4	L	DR	FD
172	#72	4	L	FC SL Throw	0	2	n	n	n	3.0		PL	Wing	n		8	2.6	17
173	#72	4	W	DR	0	0	n	n	n	2.5		PL	BC	n		8	18
174	#72	4	L	DR	FD
175	#72	4	W	DR	TO
176	#72	4	L	FC SL Throw	0	1	1	2.5	3.0	2.5	2.5	3P	Top	Top	go to Center line side	3	10	14
177	#72	4	L	OR	2	0	n	n	n	3.0		PL	n	n		7	14	14
178	#72	4	W	BC BL Throw	2	3	1	4.0	2.5	2.0	4.0	PL	Wing	Wing	go to Center line side	3	6
179	#72	4	L	BC BL Throw	0	0	n	n	n	3.0		PL	3P	n		7	17
180	#72	4	L	OR	0	0	n	n	n	3.0		PL	n	n		7	14	14
181	#72	4	L	OR	2	0	n	n	n	3.0		PL	n	n		7	14	14
182	#72	4	W	END	FD
183	#72	4	L	FC SL Throw	TO
184	#72	4	W	BC SL Throw	FD
185	#72	4	L	FC SL Throw	0	0	n	2.5	3.0	2.5	2.5	3P	SL	Top	Down	5	13	14
186	#72	4	W	DR	FD
187	#72	4	L	END	FD
188	#72	4	W	END	FD
189	#72	4	L	BC BL Throw	FD
190	#72	4	W	END	Game end
1	#68	1	L	Start of Game	2	1	2	4.0	2.5	4.5	2.0	PL	Wing	3P	go to Center line side	4	15
2	#68	1	W	END	3	0	n	n	n	4.5		3P	Corner	n		7	16
3	#68	1	L	END	2	3	1	2.0	4.5	4.5	2.0	PL	Corner	Corner	go to Center line side	2	5.0
4	#68	1	W	END	0	3	0	2.5	3.5	2.5		Corner	Top	PL	go to End line side	1	11
5	#68	1	L	DR	FD
6	#68	1	L	FC SL Throw	2	2	2	1.0	2.5	1.0	4.0	Corner	Top	Corner	Flare	5	3.0	17
7	#68	1	W	END	2	2	2	2.5	3.5	2.0	4.5	PL	Corner	Wing	go to Center line side	4	9
8	#68	1	L	END	2	1	1	4.0	2.5	1.0	4.0	Top	Wing	Wing	go to End line side	3	14
9	#68	1	W	END	2	0	n	3.5	1.5	3.5	2.5	Corner	Wing	Corner	Flare	5	17
10	#68	1	L	END	2	3	n	n	n	4.5		PL	3P	n		7	2.6
11	#68	1	W	BC BL Throw	0	2	0	3.5	2.0	3.5		Top	3P	PH	go to Center line side	1	13
12	#68	1	L	DR	2	2	1	2.0	4.5	2.0	4.0	Corner	Wing	PH	Flare	5	8
13	#68	1	W	END	0	1	0	2.5	3.5	2.5		3P	3P	Wing	go to Center line side	1	12
14	#68	1	L	DR	0	2	0	4.0	2.5	4.0		PL	n	PL	go to Center line side	1	7
15	#68	1	W	DR	2	0	n	3.5	4.5	3.5	2.5	PH	Wing	PH	Flare	5	14
16	#68	1	L	END	0	2	0	2.0	4.5	2.0		Corner	n	Corner	go to Center line side	1	13
17	#68	1	W	DR	FD
18	#68	1	W	FC SL Throw	0	1	0	3.5	2.0	3.5	2.0	Wing	Wing	Wing	Around	1	9	16
19	#68	1	L	BC SL Throw	2	0	n	n	n	1.0		Top	Corner	n		7	15
20	#68	1	W	BC BL Throw	OB
21	#68	1	W	FC SL Throw	0	2	1	2.5	4.0	4.5	2.5	Corner	Top	Top	go to Center line side	3	5.0	12
22	#68	1	L	DR	2	1	0	4.0	4.5	4.0		Wing	n	Wing	go to End line side	1	14
23	#68	1	W	END	0	1	0	4.0	2.0	4.0		PL	n	Top	go to End line side	1	18
24	#68	1	L	DR	2	2	0	4.0	2.5	4.0		Wing	n	Wing	go to End line side	1	11
25	#68	1	W	END	0	0	n	1.0	4.0	1.0	4.5	Corner	Top	Corner	Flare	5	11
26	#68	1	L	DR	0	3	1	2.0	4.5	1.0	2.0	Top	Wing	Corner	go to Center line side	3	6
27	#68	1	L	OR	0	0	n	n	n	4.0		Wing	PL	n		7	10	14
28	#68	1	W	DR	FD
29	#68	1	W	BC SL Throw	0	1	0	2.0	3.5	2.0		Wing	n	Corner	go to End line side	1	16
30	#68	1	W	FC SL Throw	2	0	n	4.5	2.5, 2.0	4.5	1.0	Wing	Wing	Wing, Wing	Flare	5	7	14
31	#68	1	L	END	2	2	1	2.0	4.5	2.0	4.0	PL	Wing	Wing	Flare	5	6
32	#68	1	W	END	0	1	1	4.0	4.5	2.0	4.0	Top	Corner	Corner	go to End line side	3	8
33	#68	1	L	DR	0	1	0	2.0	4.5	2.0		Wing	n	Corner	go to End line side	1	16
34	#68	1	W	DR	2	0	n	n	n	2.5		PL	PL	n		7	13
35	#68	1	L	END	2	1	1	1.0	2.5	1.0	2.0	Wing	Corner	Corner	Flare	5	10
36	#68	1	W	END	0	3	0	2.5	1.0	2.5		Corner	n	Wing	go to End line side	1	11
37	#68	1	L	DR	0	1	1	2.0	2.5	4.0	2.0	Top	Wing	Wing	go to Center line side	3	13
38	#68	1	W	DR	2	2	n	n	n	2.5		PH	3P	n		8	0.8
39	#68	2	W	Start of 2Q	0	1	1	3.5	2.5	3.5	3.5	Top	Wing	Wing	go to Center line side	3	16
40	#68	2	L	BC SL Throw	0	0	n	n	n	4.5		Corner	3P	n		7	17
41	#68	2	W	DR	0	1	1	3.5	2.0	3.5	3.5	Top	Wing	PH	Down	5	13
42	#68	2	W	OR	FD													14
43	#68	2	W	FC BL Throw	TO													14
44	#68	2	L	BC BL Throw	0	3	1	4.0	4.5	1.0	4.0	Top	Wing	Wing	go to End line side	3	8
45	#68	2	W	DR	0	0	n	n	n	2.5		Corner	Top	n		7	15
46	#68	2	L	BC BL Throw	TO
47	#68	2	W	Steal	TO
48	#68	2	L	Steal	FD
49	#68	2	W	END	RT
50	#68	2	W	FC SL Throw	3	2	0	3.5	2.5	3.5		3P	n	3P	go to Center line side	1	14	19
51	#68	2	L	END	2	1	2	1.0	2.5	1.0	4.0	Corner	Top	Corner	Flare	5	7
52	#68	2	W	END	TO
53	#68	2	L	Steal	0	3	0	4.0	4.5	4.0		Corner	Top	Corner	go to End line side	1	7
54	#68	2	W	DR	2	0	n	n	n	2.5		PL	n	n		8	19
55	#68	2	L	END	2	2	0	4.0	2.0	4.0		PL	n	Top	go to End line side	1	13
56	#68	2	W	END	2	1	1	2.5	3.5	3.5	2.5	PL	Corner	PH	go to End line side	2	14
57	#68	2	L	END	3	3	0	4.0	4.5	4.0		3P	n	Top	ON-Down	1	8
58	#68	2	W	END	2	n	n	n	n	3.5	n	PL	n	n		n	n
59	#68	2	L	END	0	3	0	4.0	4.5	4.0		Wing	n	Wing	go to End line side	1	4.9
60	#68	2	W	DR	FD
61	#68	2	L	DR	0	2	0	2.0	2.5	2.0		Top	n	Top	go to Center line side	1	11
62	#68	2	L	OR	0	2	n	n	n	2.0		PH	n	n		8	1.1	14
63	#68	2	W	DR	3	1	0	3.5	2.5	3.5	2.5	3P	3P	Top	Around	1	17
64	#68	2	L	END	TO
65	#68	2	W	Steal	0	0	n	n	n	2.0		Corner	Top	n		7	18
66	#68	2	L	DR	2	2	1	4.5	1.0	4.5	4.0	PL	Wing	PL	Cross	5	10
67	#68	2	W	END	0	0	n	3.5	2.5	3.5	2.0	Corner	3P	Wing	Back	5	15
68	#68	2	L	DR	2	2	0	4.0	4.5	4.0	4.5	Corner	Corner	Corner	Around	1	7
69	#68	2	W	END	0	1	1	2.0	2.5	3.5	2.0	3P	Wing	Corner	go to Center line side	3	13
70	#68	2	L	DR	TO
71	#68	2	W	BC SL Throw	0	1	1	2.5	3.5	2.5	2.5	Wing	Wing	Wing	go to Center line side	3	12
72	#68	2	L	DR	0	0	n	2.0	1.0, 4.5	2.0	4.0	Corner	Wing	Wing, Corner	Flare	5	2.6
73	#68	2	W	DR	2	0	n	n	n	2.5		PL	n	n		8	19
74	#68	2	L	DR	0	2	2	2.0	3.5	2.0	1.0	Corner	Top	Corner	Flare	5	0.4
75	#68	2	L	FC BL Throw	0	3	0	4.5	3.0	4.5		Wing	n	Wing	go to End line side	1	8	14
76	#68	2	W	DR	3	0	n	n	n	3.0		3P	n	n		8	18
77	#68	2	L	END	0	4	0	4.5	3.0	4.5		Corner	n	Corner	go to Center line side	1	1.4
78	#68	2	W	DR	TO
79	#68	2	L	BC BL Throw	TO
80	#68	3	L	Start of 3Q	0	2	4	4.0	2.0	4.0	4.5	Top	Wing	Top	Cross	5	4.7
81	#68	3	W	DR	2	0	n	n	n	3.0		Wing	n	n		8	17
82	#68	3	L	BC BL Throw	0	1	n	2.0	2.5	2.0	4.0	Wing	PH	Corner	Down	5	1.5
83	#68	3	W	DR	2	0	n	n	n	3.0		PL	BC	n		8	19
84	#68	3	L	END	2	3	0	4.0	2.5	4.0		Wing	n	Wing	go to Center line side	1	13
85	#68	3	W	END	0	1	0	3.0	2.5	3.0		3P	3P	Wing	go to Center line side	1	17
86	#68	3	L	DR	TO
87	#68	3	W	Steal	2	2	1	4.5	2.5	4.5	2.5	Wing	Corner	Corner	Flare	5	11
88	#68	3	L	END	FD
89	#68	3	L	BC SL Throw	2	1	n	n	n	4.0		PL	Top	n		8	11
90	#68	3	W	END	FD
91	#68	3	W	FC BL Throw	2	1	1	3.0	2.5	2.5	3.0	Top	Wing	Wing	go to Center line side	3	8	16
92	#68	3	L	END	TO
93	#68	3	W	Steal	FD
94	#68	3	L	DR	0	1	n	n	n	4.0		Top	Wing	n		7	1.0
95	#68	3	W	DR	2	0	n	n	n	1.5		PL	BC	n		7	19
96	#68	3	L	BC BL Throw	2	0	n	n	n	4.0		PH	PH	n		8	8
97	#68	3	W	END	FD
98	#68	3	W	FC SL Throw	0	1	0	3.0	2.5	3.0		Wing	SL	Corner	go to Center line side	1	21	22
99	#68	3	L	DR	2	3	1	4.0	2.0	2.0	4.0	PL	Top	PH	go to End line side	2	8
100	#68	3	W	END	0	1	2	2.5	1.5	2.5	2.5	Corner	3P	Corner	Down	5	12
101	#68	3	L	DR	0	3	0	2.0	4.5	2.0		Wing	n	Wing	go to End line side	1	9
102	#68	3	L	OR	0	1	1	2.5	4.5	2.5		PL	Wing	Wing	go to Center line side	1	7	14
103	#68	3	W	DR	2	1	0	3.0	1.5	3.0		PL	n	PH	go to End line side	1	18
104	#68	3	L	END	2	2	0	2.0	4.5	2.0		Corner	n	Corner	go to End line side	1	4.1
105	#68	3	W	END	0	2	2	3.0	2.5	4.5	2.5	3P	3P	Wing	go to End line side	4	13
106	#68	3	W	OR	0	1	0	3.0	2.5	3.0		3P	3P	Wing	go to End line side	1	9	14
107	#68	3	L	DR	0	0	n	2.5	4.5	2.5	2.0	PL	Wing	3P	Back	5	15
108	#68	3	W	DR	2	0	n	n	n	2.5		PL	3P	n		7	18
109	#68	3	L	BC BL Throw	0	0	n	n	n	4.0		3P	n	n		8	13
110	#68	3	W	DR	2	2	1	2.5	1.5	1.5	2.5	PL	Wing	Corner	go to Center line side	2	5.0
111	#68	3	L	END	0	2	0	2.0	4.0	2.0		Wing	n	PH	go to End line side	1	6
112	#68	3	W	DR	2	4	1	3.5	2.5	1.5	3.5	Top	Corner	Corner	go to End line side	3	2.1
113	#68	3	L	END	FD
114	#68	3	L	FC SL Throw	OB													14
115	#68	3	L	FC BL Throw	0	1	0	4.0	4.5	4.0		Top	Corner	Corner	go to Center line side	1	6	13
116	#68	3	W	DR	0	1	n	n	n	3.5		Corner	3P	n		8	6
117	#68	3	L	DR	FD
118	#68	3	L	FC BL Throw	2	1	1	2.0	1.0	2.0	4.5	Top	Corner	PL	Down	5	7	14
119	#68	3	W	BC BL Throw	0	2	n	n	n	1.5		PH	n	n		8	6
120	#68	4	W	Start of 4Q	3	2	0	3.5	2.5	3.5		3P	n	3P	go to End line side	1	17
121	#68	4	L	BC BL Throw	0	2	n	n	n	4.0		3P	n	n		8	1.9
122	#68	4	W	BC BL Throw	TO
123	#68	4	L	BC SL Throw	0	1	0	4.0	4.5	4.0		Corner	3P	Corner	go to End line side	1	12
124	#68	4	L	OR	2	0	n	n	n	4.5		PL	n	n		7	14	14
125	#68	4	W	END	2	3	0	3.5	3.5	3.5		Top	n	Wing	go to Center line side	1	10
126	#68	4	L	END	2	3	0	4.0	4.5	4.0		PL	n	Corner	go to Center line side	1	6
127	#68	4	W	END	FD
128	#68	4	W	BC SL Throw	2	2	0	3.5	2.5	3.5		PH	n	PH	go to End line side	1	19
129	#68	4	L	END	3	0	n	n	n	4.0		3P	n	n		8	17
130	#68	4	W	END	2	1	0	2.5	3.5	2.5		PL	n	PH	go to End line side	1	19
131	#68	4	L	BC BL Throw	2	2	1	4.0	2.0	2.0	4.0	PL	3P	Wing	go to Center line side	2	8
132	#68	4	W	END	2	1	0	2.5	3.5	2.5		PL	n	PL	go to End line side	1	9
133	#68	4	L	END	2	2	0	4.0	2.0	4.0		PL	n	3P	go to End line side	1	12
134	#68	4	W	END	2	1	0	3.5	3.5	3.5		PH	n	Wing	go to Center line side	1	11
135	#68	4	L	END	FD
136	#68	4	L	FC SL Throw	2	2	0	2.0	4.5	2.0		PL	n	Corner	go to End line side	1	6	17
137	#68	4	W	END	2	0	n	n	n	2.5		Corner	n	n		8	12
138	#68	4	L	END	2	2	0	4.0	2.5	4.0		Corner	n	Wing	go to End line side	1	8
139	#68	4	W	END	FD
140	#68	4	W	FC BL Throw	FD													15
141	#68	4	L	END	0	2	1	2.0	2.5	4.0	2.0	Top	Wing	Wing	go to Center line side	3	9
142	#68	4	W	DR	2	0	n	n	n	2.5		PL	BC	n		8	19
143	#68	4	L	END	0	1	0	4.0	2.5	4.0		3P	n	Wing	go to Center line side	1	14
144	#68	4	W	DR	TO
145	#68	4	L	FC SL Throw	0	1	2	4.0	2.5	4.0	2.0	Corner	Top	Wing	go to End line side	4	4.9	14
146	#68	4	W	DR	2	0	n	n	n	3.5		PL	BC	n		8	21
147	#68	4	L	END	2	2	1	4.5	1.0	4.5	4.0	PL	Top	PL	Down	5	9
148	#68	4	W	END	2	1	3	3.5	2.5	2.5	3.5	Corner	PH	3P	go to Center line side	4	3.9
149	#68	4	L	END	2	2	1	4.0	4.5	2.5	4.0	PL	3P	3P	go to Center line side	3	10
150	#68	4	W	END	TO
151	#68	4	L	BC SL Throw	FD
152	#68	4	L	FC SL Throw	0	0	n	4.5	2.5	4.5	2.0	3P	3P	Wing	Flare	5	12	18
153	#68	4	W	DR	0	0	n	n	n	2.5		PL	PL	n		7	6
154	#68	4	L	DR	FD
155	#68	4	W	DR	TO
156	#68	4	L	FC BL Throw	0	0	n	n	n	2.5		Top	Corner	n		7	11	14
157	#68	4	W	DR	2	1	0	2.5	2.5	2.5		PL	n	3P	go to End line side	1	15
158	#68	4	L	FC SL Throw	0	1	0	4.5	1.0	4.5		3P	3P	Wing	go to End line side	1	11	14
159	#68	4	W	DR	FD
160	#68	4	W	BC SL Throw	FD
161	#68	4	L	DR	0	1	2	4.0	1.0	4.0	2.0	3P	3P	3P	Down	5	14
162	#68	4	W	DR	2	0	n	n	n	2.5		PL	3P	n		7	16
163	#68	4	L	END	0	1	n	4.5	1.0	4.5	4.0	3P	3P	3P	Down	5	5.1	16.3
1	#67	1	L	Start of Game	0	1	0	2.5	4.0	2.5		3P	Top	Top	go to Center line side	1	16
2	#67	1	W	DR	2	3	1	3.5	4.5	3.0	3.5	Top	PH	PH	go to Center line side	3	8
3	#67	1	L	END	0	1	0	4.0	2.5	4.0		Corner	n	Top	go to End line side	1	17
4	#67	1	W	DR	FD
5	#67	1	W	FC SL Throw	0	3	1	3.0	4.5	4.5	3.0	Corner	Corner	Corner	go to End line side	2	0.9	16
6	#67	1	L	DR	0	6	0	2.5	3.0	2.5		PH	PH	Wing	go to Center line side	1	2.4
7	#67	1	L	OR	2	0	n	n	n	3.0		PL	n	n		7	14	14
8	#67	1	W	END	TO
9	#67	1	L	BC BL Throw	2	2	0	2.5	3.0	2.5		Corner	PH	Corner	go to End line side	1	12
10	#67	1	W	END	2	3	1	3.5	4.5	2.0	3.5	Top	PH	Wing	go to Center line side	3	6
11	#67	1	L	END	2	1	1	3.0	4.0	3.0	4.0	PL	PH	PH	Around	1	14
12	#67	1	W	END	0	3	1	3.5	4.5	4.5	3.5	PL	Corner	Corner	go to End line side	2	6
13	#67	1	L	DR	2	0	n	n	n	3.0		PL	Top	n		7	15
14	#67	1	W	END	2	1	1	3.5	4.5	4.5	3.5	PL	Corner	Wing	go to End line side	2	15
15	#67	1	L	END	0	2	0	4.0	3.0, 1.5	4.0		Corner	n	Corner, Corner	go to End line side	1	14
16	#67	1	W	DR	3	3	0	3.5	4.5	3.5		3P	Top	Wing	go to End line side	1	8
17	#67	1	L	END	TO
18	#67	1	W	BC BL Throw	0	3	1	4.5	1.0	2.5	4.5	Top	Corner	Corner	go to End line side	3	6
19	#67	1	W	OR	2	2	1	3.5	4.5	4.5	3.5	PL	3P	Wing	go to Center line side	2	3.5	14
20	#67	1	L	END	TO
21	#67	1	W	Steal	2	1	2	3.5	2.5	3.5	4.5	PL	PL	3P	go to Center line side	4	14
22	#67	1	L	BC BL Throw	0	1	0	2.5	1.5	2.5		3P	n	Top	go to Center line side	1	17
23	#67	1	W	DR	0	1	1	2.5	2.5	2.5	3.5	3P	Top	Wing	Down	5	11
24	#67	1	L	DR	2	1	1	4.0	1.5	2.5	4.0	PL	PH	PL	go to End line side	3	15
25	#67	1	W	END	TO
26	#67	1	L	BC SL Throw	2	3	1	4.0	3.0	3.0	4.0	PH	Wing	Wing	go to End line side	2	10
27	#67	1	W	END	0	1	1	3.5	2.5	2.5	3.5	PH	Top	Wing	go to Center line side	3	11
28	#67	1	L	DR	0	0	n	n	n	3.0		PL	Wing	n		7	10
29	#67	1	W	DR	TO
30	#67	1	L	BC SL Throw	0	3	1	4.0	3.0	2.5	4.0	Top	PH	Corner	go to Center line side	3	13
31	#67	1	W	BC BL Throw	2	4	0	2.5	2.5	2.5		Corner	Wing	Corner	go to Center line side	1	6
32	#67	1	L	END	TO
33	#67	1	W	Steal	TO
34	#67	1	L	BC SL Throw	2	3	1	3.0	1.5	3.0	4.0	PL	Wing	PL	Cross	5	14
35	#67	1	L	OR	0	1	1	2.5	1.5	4.0	2.5	3P	Wing	Wing	go to Center line side	3	9	14
36	#67	1	W	BC SL Throw	0	2	0	3.5	2.5	3.5		Wing	Corner	Wing	go to End line side	1	14
37	#67	1	L	DR	0	0	n	n	n	3.0		PL	Wing	n		7	13
38	#67	1	W	DR	TO													14.5
39	#67	2	W	Start of 2Q	2	5	0	4.5	1.0	4.5		PL	Top	PL	go to End line side	1	12
40	#67	2	L	END	2	1	1	4.0	3.0	3.0	4.0	Corner	PH	PH	go to Center line side	3	9
41	#67	2	W	END	0	3	1	4.5	1.0	2.5	4.5	3P	Corner	Corner	go to Center line side	3	9
42	#67	2	L	DR	0	1	0	2.5	3.0	2.5		Wing	n	Wing	go to Center line side	1	14
43	#67	2	W	DR	2	3	1	4.5	2.5	3.5	4.5	Top	Wing	Wing	go to End line side	3	4.3
44	#67	2	L	END	TO
45	#67	2	W	BC SL Throw	0	2	2	2.5	2.5	3.5	4.5	3P	Wing	Wing	go to Center line side	4	12
46	#67	2	L	DR	RT
47	#67	2	L	FC SL Throw	TO													14
48	#67	2	W	Steal	2	2	0	3.5	2.5	3.5		PL	n	Wing	go to Center line side	1	9
49	#67	2	L	END	FD
50	#67	2	W	END	FD
51	#67	2	W	FC SL Throw	2	2	2	2.5	2.5	2.5	3.5	Wing	PH	Corner	Flare	5	2.4	14
52	#67	2	L	END	0	1	n	2.5	3.0	2.5	4.0	PL	3P	3P	Back	5	7
53	#67	2	W	DR	2	1	1	3.5	2.5	2.5	3.5	PL	Wing	3P	go to End line side	3	17
54	#67	2	L	BC BL Throw	TO
55	#67	2	W	Steal	2	0	n	n	n	3.5		PL	BC	n		7	21
56	#67	2	L	END	TO
57	#67	2	W	FC SL Throw	3	0	n	n	n	2.5		3P	SL	n		8	13	14
58	#67	2	L	END	TO
59	#67	2	W	FC SL Throw	0	0	n	n	n	2.5		3P	SL	n		8	13	14
60	#67	2	L	BC SL Throw	0	1	0	2.5	3.0	2.5		Wing	n	Wing	go to End line side	1	17
61	#67	2	W	DR	FD
62	#67	2	W	OR	TO													14
63	#67	2	L	Steal	0	1	1	2.5	2.5	3.0	2.5	PL	3P	Top	go to Center line side	3	20
64	#67	2	W	DR	FD
65	#67	2	W	FC SL Throw	2	2	1	2.5	2.5	2.5	2.5	PL	Wing	Corner	go to Center line side	2	2.1	14
66	#67	2	L	END	0	1	1	2.5	3.0	3.0	2.5	PL	PH	PH	go to End line side	2	15
67	#67	2	W	DR	0	1	1	2.5	4.5	2.5	3.5	3P	3P	Wing	Down	5	14
68	#67	2	W	OR	0	2	0	3.5	2.5	3.5		Wing	n	Corner	go to End line side	1	9	14
69	#67	2	L	DR	0	0	n	n	n	3.0		Wing	Corner	n		7	2.8
70	#67	2	W	DR	0	2	2	4.5	2.5	2.5	2.5	PL	3P	Wing	Back	6	6
71	#67	2	L	DR	2	0	n	n	n	3.0		PL	Corner	n		7	16
72	#67	2	W	BC BL Throw	0	0	n	n	n	2.5		3P	PL	n		7	8
73	#67	2	L	DR	2	5	0	2.5	3.0	2.5		Corner	n	Corner	go to End line side	1	4.8
74	#67	2	W	END	3	1	n	n	n	3.5		3P	3P	n		8	6
75	#67	2	L	END	0	0	n	2.5	3.0	2.5	2.5	3P	3P	Wing	Flare	5	15
76	#67	2	W	DR	2	1	2	3.5	4.5	4.5	2.5	PL	Wing	3P	go to Center line side	4	12
77	#67	2	L	END	0	0	n	n	n	3.0		PL	PL	n		7	13
78	#67	2	W	DR	2	1	0	4.5	1.0	4.5		PL	n	PL	go to End line side	1	11.7	21.6
79	#67	3	L	Start of 3Q	2	3	1	2.5	1.5	2.5	4.0	PL	Top	PL	Cross	5	11
80	#67	3	W	END	0	1	3	2.5	2.5	3.5	4.5	Top	Wing	Wing	go to End line side	4	10
81	#67	3	L	DR	0	4	0	4.0	3.0	4.0		Wing	n	Wing	go to End line side	1	4.2
82	#67	3	W	DR	TO
83	#67	3	L	BC SL Throw	TO
84	#67	3	W	Steal	0	4	1	2.5	1.0	2.5	4.5	Wing	Wing	PH	Flare	5	7
85	#67	3	L	DR	0	0	n	n	n	2.5		PH	PH	n		7	13
86	#67	3	W	BC BL Throw	FD
87	#67	3	L	END	FD
88	#67	3	L	FC BL Throw	2	2	0	2.5	3.0	2.5		Corner	n	Corner	go to End line side	1	13	16
89	#67	3	W	END	0	0	n	n	n	3.5		PL	n	n		8	6
90	#67	3	L	DR	0	1	1	4.0	2.5	3.0	4.0	PL	Wing	Top	go to End line side	3	17
91	#67	3	W	DR	2	1	1	3.5	2.5	4.5	3.5	PL	3P	Top	go to Center line side	3	8
92	#67	3	L	END	2	2	n	4.0	1.5	4.0	2.5	Corner	Wing	PL	Flare	5	7
93	#67	3	W	END	3	1	n	n	n	3.5		3P	Corner	n		8	9
94	#67	3	L	END	0	1	1	3.0	2.5	3.0	4.0	PL	PH	PL	Back	5	14
95	#67	3	L	OR	0	1	0	2.5	3.0	2.5		Corner	Top	Corner	go to End line side	1	9	14
96	#67	3	W	DR	0	0	n	n	n	3.5		PL	n	n		8	19
97	#67	3	L	DR	0	4	0	2.5	3.0	2.5		Wing	3P	Wing	go to Center line side	1	9
98	#67	3	W	DR	0	0	n	n	n	2.5		PL	3P	n		7	13
99	#67	3	L	DR	0	2	1	4.0	1.5	3.0	4.0	PL	PH	PH	go to End line side	3	10
100	#67	3	W	DR	2	0	n	n	n	2.5		PL	BC	n		8	19
101	#67	3	L	BC BL Throw	2	2	1	4.0	3.0	2.5	4.0	Top	Wing	Wing	go to End line side	3	14
102	#67	3	W	END	2	2	2	4.5	1.0	4.5	3.5	Wing	Top	Corner	Flare	5	2.8
103	#67	3	L	END	0	1	1	3.0	1.5	3.0	4.0	PL	PH	PL	Back	5	16
104	#67	3	W	DR	OB
105	#67	3	W	BC SL Throw	0	1	1	4.5	1.0	4.5	2.5	3P	3P	Wing	Down	5	3.6	11
106	#67	3	L	BC BL Throw	0	3	0	4.0	3.0	4.0		PH	PH	Corner	go to Center line side	1	3.3
107	#67	3	W	DR	2	0	n	n	n	4.5		PL	BC	n		8	20
108	#67	3	L	BC BL Throw	FD
109	#67	3	L	FC SL Throw	0	1	1	4.0	3.0	2.5	4.0	Wing	PH	3P	go to End line side	3	9	18
110	#67	3	W	DR	2	2	3	3.5	2.5	3.5	2.5	Corner	PH	Wing	go to End line side	4	10
111	#67	3	L	END	0	3	0	2.5	3.0	2.5		Corner	Top	Corner	go to End line side	1	6
112	#67	3	W	DR	2	2	2	3.5	2.5	4.5	2.5	PL	PH	Top	go to End line side	4	4.8
113	#67	3	L	END	2	2	1	3.0	2.5	3.0	4.0	PL	Corner	PL	Back	5	14
114	#67	3	W	END	0	2	1	4.5	1.0	4.5	2.5	Corner	Wing	Corner	Flare	5	7
115	#67	3	W	FC SL Throw	2	1	0	4.5	1.0	4.5		Corner	3P	Wing	go to End line side	1	3.0	14
116	#67	3	L	END	FD													14 + ��
117	#67	4	W	Start of 4Q	TO
118	#67	4	L	BC BL Throw	2	0	n	n	n	3.0		PL	3P	n		7	14
119	#67	4	W	END	2	3	1	3.5	2.5	3.5	3.5	PL	3P	Top	go to Center line side	3	8
120	#67	4	L	END	2	0	n	n	n	3.0		PL	PH	n		7	15
121	#67	4	W	END	0	2	0	3.5	1.0	3.5		Wing	Corner	Corner	go to End line side	1	7
122	#67	4	L	DR	2	0	n	n	n	4.0		PL	BC	n		8	20
123	#67	4	W	END	0	5	1	3.5	2.5	3.5	3.5	3P	Corner	Wing	go to End line side	3	3.3
124	#67	4	L	DR	OB
125	#67	4	L	FC BL Throw	0	1	1	4.0	4.0	4.0	4.0	PL	Corner	Corner	go to End line side	2	8	13
126	#67	4	L	OR	2	0	n	n	n	4.0		PL	n	n		7	14	14
127	#67	4	W	END	0	1	0	3.5	2.5	3.5		Wing	n	Wing	go to End line side	1	8
128	#67	4	L	DR	0	1	0	4.0	2.5	4.0		PL	n	Corner	go to Center line side	1	13
129	#67	4	W	DR	FD
130	#67	4	W	BC SL Throw	0	1	0	2.5	4.5	2.5		PL	n	Wing	go to End line side	1	18
131	#67	4	L	DR	2	1	0	4.0	1.5	4.0		Wing	n	PH	go to End line side	1	12
132	#67	4	W	END	FD
133	#67	4	W	FC SL Throw	FD													14
134	#67	4	L	END	0	2	0	4.0	1.5	4.0		Corner	n	PL	go to End line side	1	16
135	#67	4	W	DR	0	1	1	3.5	2.5	2.5	3.5	3P	Corner	Wing	go to End line side	3	4.3
136	#67	4	W	OR	TO													14
137	#67	4	L	BC SL Throw	FD
138	#67	4	W	DR	2	3	1	3.5	2.5	2.5	3.5	PL	3P	Wing	go to End line side	3	7
139	#67	4	L	END	2	4	1	3.0	1.5	1.5	3.0	PL	Corner	PL	go to End line side	2	8
140	#67	4	W	END	2	2	0	3.5	2.5	3.5		PL	n	Wing	go to End line side	1	9
141	#67	4	L	END	OB
142	#67	4	L	FC SL Throw	FD													9
143	#67	4	W	BC BL Throw	0	2	1	3.5	2.5	2.5	3.5	PH	Wing	3P	go to Center line side	2	7
144	#67	4	L	BC BL Throw	0	1	0	4.0	3.0	4.0		3P	n	Wing	ON-Down	1	16
145	#67	4	L	OR	0	3	0	4.0	1.5	4.0		3P	n	Wing	go to End line side	1	4.3	12
146	#67	4	W	DR	TO
147	#67	4	L	Steal	TO
148	#67	4	W	Steal	2	0	n	n	n	2.5		PL	BC	n		8	20
149	#67	4	L	END	0	2	1	1.5	3.0	1.5	4.0	Corner	Top	Corner	Flare	5	13
150	#67	4	W	DR	FD
151	#67	4	W	BC BL Throw	TO
152	#67	4	L	BC BL Throw	2	2	n	1.5	3.0	1.5	4.0	Corner	Wing	Corner	Flare	5	7
153	#67	4	W	END	0	2	0	2.5	2.5	2.5		Top	n	Top	go to Center line side	1	10
154	#67	4	L	DR	0	1	1	3.0	4.0	3.0	4.0	PL	PH	PH	Around	1	12
155	#67	4	W	DR	0	2	2	2.5	3.5	2.5	2.5	3P	3P	Wing	go to Center line side	4	4.9
156	#67	4	L	DR	2	0	n	n	n	4.0		PH	Wing	n		8	13
157	#67	4	W	END	Game end													14.7
1	#58	1	W	Start of Game	0	1	2	3.5	1.0	3.5	3.0	Corner	Wing	Corner	Flare	5	16
2	#58	1	W	OR	0	3	1	4.5	1.0	2.0	4.5	Top	Corner	Corner	go to End line side	3	2.7	14
3	#58	1	L	DR	0	1	n	n	n	3.0		Corner	n	n		8	2.7
4	#58	1	W	DR	0	0	n	n	n	3.0		Wing	Wing	n		7	11
5	#58	1	L	DR	2	1	1	1.5	3.0	1.5	4.0	PL	Top	PL	Back	5	13
6	#58	1	W	BC BL Throw	FD
7	#58	1	W	FC SL Throw	0	1	2	3.5	4.5	3.5	3.0	PL	Top	Wing	go to Center line side	4	6	14
8	#58	1	L	BC BL Throw	0	2	0	4.0	1.5	4.0		Corner	Wing	Corner	go to End line side	1	14
9	#58	1	W	DR	0	0	n	n	n	3.0		Top	n	n		8	15
10	#58	1	L	DR	2	1	1	4.0	1.5	3.0	4.0	PL	PH	Wing	go to Center line side	3	13
11	#58	1	W	END	0	1	1	3.5	4.5	2.0	3.5	Top	Top	Wing	go to Center line side	3	13
12	#58	1	L	DR	0	0	n	3.0	2.5	3.0	4.0	3P	PH	Wing	Down	5	3.3
13	#58	1	W	BC BL Throw	2	2	2	3.0	4.5	4.5	3.5	PL	Top	Wing	Down	6	8
14	#58	1	L	END	0	2	0	4.0	3.0	4.0		3P	n	Top	go to Center line side	1	17
15	#58	1	W	DR	2	3	3	3.0	4.5	4.5	3.5	PH	Wing	Wing	go to Center line side	4	8
16	#58	1	W	OR	3	0	n	n	n	3.5		3P	n	n		8	11	14
17	#58	1	L	END	FD
18	#58	1	L	FC BL Throw	FD													14
19	#58	1	L	FC SL Throw	2	0	n	4.0	1.5	4.0	3.0	Corner	3P	Corner	Flare	5	9	14
20	#58	1	W	END	OB
21	#58	1	W	FC SL Throw	0	1	1	3.0	4.5	2.0	3.0	Top	Wing	Wing	go to End line side	3	4.1	11
22	#58	1	L	DR	2	3	1	4.0	1.5	4.0	3.0	Wing	Wing	Corner	Flare	5	7
23	#58	1	W	END	0	0	n	n	n	3.5		3P	3P	n		8	16
24	#58	1	L	DR	2	2	n	n	n	4.0		Top	n	n		8	6
25	#58	1	W	END	0	2	1	2.0	1.0	3.0	2.0	Top	Corner	Wing	go to End line side	3	2.9
26	#58	1	L	DR	2	4	0	3.0	2.5	3.0		Wing	n	Wing	go to End line side	1	6
27	#58	1	W	END	2	0	n	4.5	1.0	4.5	3.0	PL	Corner	PL	Back	5	14
28	#58	1	L	END	FD
29	#58	1	W	END	0	1	0	2.5	3.5	2.5		Top	3P	Top	go to Center line side	1	16
30	#58	1	L	DR	FD
31	#58	1	L	BC BL Throw	FD
32	#58	1	L	FC SL Throw	TO													14
33	#58	1	W	BC BL Throw	0	3	n	2.5	3.5	2.5	4.5	Corner	PL	Corner	Flare	5	6
34	#58	1	W	OR	FD													14
35	#58	1	W	FC SL Throw	2	3	0	4.5	1.0	4.5		Corner	Wing	Corner	go to End line side	1	2.4	14
36	#58	1	L	END	3	2	0	3.0	1.5	3.0		3P	n	Top	go to Center line side	1	4.2
37	#58	1	W	END	0	0	n	n	n	2.5		3P	3P	n		8	18
38	#58	1	L	DR	2	2	n	n	n	4.0		Corner	n	n		8	5.0
39	#58	2	L	Start of 2Q	2	2	n	3.0	2.5	3.0	3.0	PL	Top	PL	Back	5	11
40	#58	2	W	END	2	2	n	4.5	1.0	4.5	3.5	Corner	PH	Corner	Flare	5	6
41	#58	2	L	END	0	0	n	n	n	2.5		PL	BC	n		7	20
42	#58	2	W	BC BL Throw	FD
43	#58	2	L	END	2	4	1	3.0	1.5	3.0	3.0	Top	Wing	PH	go to End line side	3	9
44	#58	2	W	END	2	1	1	2.5	4.5	4.5	2.5	PL	PH	Corner	go to Center line side	2	4.0
45	#58	2	L	END	0	4	0	4.0	2.5	4.0		3P	n	3P	go to Center line side	1	8
46	#58	2	W	BC BL Throw	0	3	3	2.5	2.5	2.5	3.5	Wing	PL	Wing	Down	5	9
47	#58	2	W	OR	0	0	n	n	n	4.5		PL	PL	n		7	14	14
48	#58	2	L	DR	0	1	1	2.5	2.5	2.5	4.0	PL	PH	Top	Back	5	11
49	#58	2	W	DR	0	2	n	n	n	3.5		3P	3P	n		7	9
50	#58	2	L	DR	TO
51	#58	2	W	BC SL Throw	TO
52	#58	2	L	Steal	TO
53	#58	2	W	Steal	0	0	n	n	n	2.5		PL	n	n		8	20
54	#58	2	L	DR	2	0	n	n	n	1.0		PL	3P	n		7	18
55	#58	2	W	END	0	2	0	2.5	2.5	2.5		Wing	n	Wing	go to Center line side	1	12
56	#58	2	L	DR	TO
57	#58	2	W	Steal	0	0	n	n	n	2.5		PL	PH	n		7	20
58	#58	2	L	DR	FD
59	#58	2	L	FC SL Throw	0	1	1	4.0	1.0	1.0	4.0	PL	Top	Corner	Cross	6	9	14
60	#58	2	W	DR	TO
61	#58	2	L	BC SL Throw	TO
62	#58	2	W	Steal	0	0	n	4.5	1.0	4.5	2.5	Corner	Corner	PL	Flare	5	14
63	#58	2	L	DR	FD
64	#58	2	L	FC SL Throw	0	1	0	4.0	2.5	4.0		PH	SL	Wing	go to Center line side	1	7	14
65	#58	2	W	DR	2	1	0	2.5	4.5	2.5		Wing	n	Corner	go to Center line side	1	11
66	#58	2	L	END	TO
67	#58	2	W	Steal	2	0	n	n	n	4.5		PL	Top	n		7	20
68	#58	2	L	BC BL Throw	TO
69	#58	2	W	FC SL Throw	0	2	1	3.5	1.0	3.5	3.5	Top	Corner	Corner	go to End line side	3	1.1	14
70	#58	2	W	OR	FD													14
71	#58	2	W	FC SL Throw	2	3	1	3.5	3.5	3.5	3.5	Wing	Corner	Corner	Flare	5	1.5	14
72	#58	2	L	END	OB
73	#58	2	L	FC BL Throw	0	0	n	n	n	4.0		Corner	n	n		8	1.0	8
74	#58	2	W	BC BL Throw	2	2	3	3.5	2.5	3.5	3.5	Wing	3P	Wing	Down	5	6
75	#58	2	L	END	0	1	1	1.0	3.0	2.0	3.0	PL	3P	3P	Around	3	12
76	#58	2	W	DR	0	2	0	3.5	3.5	3.5		PL	n	Top	go to Center line side	1	16
77	#58	2	L	DR	2	2	1	4.0	1.0	3.0	4.0	PL	Wing	Wing	go to Center line side	3	10
78	#58	2	W	END	0	1	3	3.5	3.5	3.5	3.5	Wing	Corner	Wing	go to End line side	4	6
79	#58	2	L	DR	0	1	0	4.0	1.0	4.0		Corner	n	Top	go to End line side	1	1.5	18.2
80	#58	3	W	Start of 3Q	0	2	2	3.5	1.0	3.5	3.5	Corner	PL	Corner	Flare	5	13
81	#58	3	L	DR	0	2	2	3.0	2.5	3.0	4.0	PH	Wing	Corner	go to Center line side	4	3.7
82	#58	3	W	BC BL Throw	2	3	0	3.5	2.5	3.5		PH	Wing	Wing	go to Center line side	1	6
83	#58	3	L	END	0	4	0	3.0	1.5	3.0		Corner	n	Wing	go to End line side	1	0.9
84	#58	3	W	DR	FD
85	#58	3	W	FC SL Throw	0	2	1	3.5	2.5	3.5	3.5	3P	Top	Wing	go to Center line side	3	8	14
86	#58	3	L	DR	TO
87	#58	3	W	BC BL Throw	0	3	2	3.5	2.5	3.5	3.5	Corner	PH	Wing	go to Center line side	4	2.2
88	#58	3	L	DR	TO
89	#58	3	W	Steal	0	3	3	3.5	2.5	3.5	3.5	PH	Wing	Corner	go to Center line side	4	4.4
90	#58	3	L	DR	OB
91	#58	3	L	FC BL Throw	0	1	1	3.0	1.0	3.0	4.0	Wing	Wing	Wing	Flare	5	3.0	10
92	#58	3	W	BC SL Throw	2	1	2	3.5	2.5	3.5	3.5	Corner	PH	Corner	Flare	5	14
93	#58	3	L	END	TO
94	#58	3	W	BC BL Throw	2	1	1	3.5	2.5	3.5	3.5	PH	PH	Wing	go to Center line side	3	16
95	#58	3	L	END	0	4	1	4.0	4.0	3.0	4.0	Wing	3P	3P	go to Center line side	3	2.7
96	#58	3	W	DR	0	1	1	3.5	2.5	3.5	3.5	Wing	Wing	3P	go to End line side	3	16
97	#58	3	L	DR	0	0	n	n	n	4.0		PL	Wing	n		7	13
98	#58	3	L	OR	2	0	n	n	n	3.0		PL	n	n		7	14	14
99	#58	3	W	END	2	3	1	3.5	3.5	3.5	3.5	PH	Top	Wing	go to Center line side	2	1.3
100	#58	3	L	END	2	4	1	4.0	2.0	4.0	4.0	Wing	Wing	Top	Down	5	6
101	#58	3	W	END	0	2	1	3.5	1.0	1.0	3.5	PL	Wing	Corner	go to Center line side	2	2.6
102	#58	3	L	DR	OB
103	#58	3	L	FC BL Throw	FD													19
104	#58	3	W	DR	0	2	1	3.5	3.5	3.5	3.5	Top	Corner	PH	Down	5	7
105	#58	3	L	DR	0	1	2	3.0	1.0	2.0	4.0	PL	3P	3P	go to Center line side	4	11
106	#58	3	W	DR	FD
107	#58	3	W	FC SL Throw	2	1	1	3.5	1.0	3.5	3.5	Wing	Top	Corner	Flare	5	7	14
108	#58	3	L	END	0	2	0	4.0	4.0	4.0		3P	n	3P	go to Center line side	1	8
109	#58	3	W	DR	TO
110	#58	3	L	BC BL Throw	0	2	1	4.0	4.0	2.0	4.0	Top	Wing	Corner	go to Center line side	3	7
111	#58	3	L	OR	0	0	n	n	n	4.0		PL	PL	n		7	11	14
112	#58	3	W	DR	FD
113	#58	3	W	FC SL Throw	0	1	1	3.5	2.5	2.5	3.5	PL	Wing	3P	go to End line side	3	8	14
114	#58	3	L	DR	FD
115	#58	3	L	FC SL Throw	0	1	1	3.0	1.0	3.0	4.0	Corner	PH	Corner	Flare	5	6	14
116	#58	3	W	DR	0	0	n	n	n	2.5		PL	PH	n		7	17
117	#58	3	L	DR	0	0	n	n	n	4.0		PL	Top	n		7	6.8	18.6
118	#58	4	L	Start of 4Q	0	2	1	3.0	1.0	3.0	4.0	Corner	Wing	Wing	Flare	5	12
119	#58	4	W	DR	2	0	n	n	n	4.5		PH	PH	n		7	14
120	#58	4	L	END	0	3	0	4.0	2.0	4.0		3P	n	3P	go to Center line side	1	10
121	#58	4	W	DR	0	1	1	4.5	2.5	2.5	4.5	PH	Corner	PL	go to End line side	3	10
122	#58	4	L	DR	RT
123	#58	4	L	FC SL Throw	TO													7
124	#58	4	W	BC BL Throw	0	1	1	3.5	2.5	2.5	3.5	Top	Top	Wing	go to Center line side	3	15
125	#58	4	L	DR	RT
126	#58	4	L	FC SL Throw	TO													14
127	#58	4	W	BC SL Throw	0	3	0	3.5	2.5	3.5		Wing	n	Wing	go to End line side	1	14
128	#58	4	L	DR	2	0	n	n	n	4.0		PL	n	n		8	18
129	#58	4	W	END	2	0	n	4.5	1.0	4.5	3.5	PL	PH	Wing	Back	5	14
130	#58	4	L	BC BL Throw	OB
131	#58	4	L	FC SL Throw	FD													18
132	#58	4	L	FC SL Throw	2	0	n	4.0	2.0	4.0	3.0	Corner	Top	Wing	Flare	5	6	14
133	#58	4	W	END	0	1	1	4.5	2.5	2.5	4.5	Top	Corner	3P	go to End line side	3	14
134	#58	4	L	DR	FD
135	#58	4	W	DR	FD
136	#58	4	W	FC SL Throw	2	1	1	2.5	2.5	3.5	2.5	Top	Corner	Wing	go to End line side	3	13	18
137	#58	4	L	END	0	1	n	n	n	4.0		Top	Wing	n		8	1.9
138	#58	4	W	DR	0	0	n	n	n	1.0		Corner	Wing	n		7	13
139	#58	4	W	OR	2	3	0	2.5	1.0	2.5		Wing	PH	Corner	go to Center line side	1	4.2	14
140	#58	4	L	BC BL Throw	3	3	0	4.0	4.0	4.0		3P	n	Corner	go to Center line side	1	9
141	#58	4	W	END	0	3	1	4.5	1.0	4.5	2.5	Wing	Wing	PH	Flare	5	7
142	#58	4	L	DR	0	1	n	n	n	4.0		Wing	Wing	n		7	3.4
143	#58	4	W	DR	0	2	0	2.5	2.5	2.5		Wing	n	Wing	go to Center line side	1	11
144	#58	4	L	DR	2	3	n	n	n	4.0		PH	3P	n		8	2.9
145	#58	4	W	END	FD
146	#58	4	W	FC BL Throw	2	1	0	2.5	2.5	2.5		Corner	PH	Wing	go to End line side	1	11	14
147	#58	4	L	END	TO
148	#58	4	W	BC BL Throw	2	3	1	2.5	2.5	2.5	4.5	PL	Corner	Corner	Cross	6	7
149	#58	4	L	END	TO
150	#58	4	W	Steal	0	1	1	3.5	4.5	2.5	3.5	3P	3P	Top	go to Center line side	3	18
151	#58	4	L	DR	TO
152	#58	4	W	FC SL Throw	TO													14
153	#58	4	L	Steal	FD
154	#58	4	W	BC SL Throw	FD
155	#58	4	W	FC SL Throw	0	4	1	2.5	2.5	3.5	2.5	Top	Wing	Wing	go to Center line side	3	2.7	14
156	#58	4	L	DR	FD
157	#58	4	L	FC SL Throw	2	1	1	4.0	4.0	4.0	3.0	Corner	3P	Wing	Flare	5	8	17
158	#58	4	W	BC BL Throw	FD													22.7
159	#58	4	L	FC SL Throw	0	0	n	n	n	4.0		Corner	Wing	n		7	10	14
1	#57	1	L	Start of Game	2	2	1	3.0	3.0	2.0	3.0	Top	Wing	Wing	go to End line side	3	8
2	#57	1	W	END	0	1	0	4.0	1.5	4.0		Corner	n	PL	go to End line side	1	15
3	#57	1	W	OR	TO													14
4	#57	1	L	BC BL Throw	3	0	n	n	n	4.5		3P	3P	n		7	15
5	#57	1	W	END	0	2	1	4.0	3.0	1.5	4.0	Top	Wing	Corner	go to Center line side	3	6
6	#57	1	L	DR	2	2	1	3.0	1.0	3.0	4.5	Corner	Wing	Corner	Flare	5	8
7	#57	1	W	BC BL Throw	3	0	n	n	n	2.5		3P	n	n		8	19
8	#57	1	L	END	OB
9	#57	1	L	FC BL Throw	0	0	n	4.5	3.0	4.5	2.0	3P	BL	Top	Down	5	10	11
10	#57	1	W	DR	FD
11	#57	1	W	FC BL Throw	2	1	1	4.0	3.0	2.5	4.0	Top	Wing	Corner	go to Center line side	3	12	18
12	#57	1	L	END	0	3	1	4.5	3.0	2.0	4.5	3P	Wing	Wing	go to Center line side	3	3.8
13	#57	1	W	DR	0	1	2	2.5	3.0	3.0	4.0	PL	PH	Wing	go to End line side	4	10
14	#57	1	W	OR	FD													14
15	#57	1	L	DR	TO
16	#57	1	W	BC SL Throw	2	1	1	2.5	1.5	2.5	4.0	Corner	PH	Corner	Flare	5	14
17	#57	1	L	END	2	2	3	3.0	3.0	3.0	2.0	Wing	Top	Wing	go to Center line side	4	10
18	#57	1	W	END	0	0	n	n	n	4.0		3P	n	n		8	16
19	#57	1	L	BC SL Throw	0	1	0	4.5	1.0, 2.0	4.5		Wing	3P	Wing, Wing	go to Center line side	1	15
20	#57	1	W	BC BL Throw	2	1	2	4.0	1.5	3.0	2.5	PL	Wing	PH	go to Center line side	4	13
21	#57	1	L	END	FD
22	#57	1	L	FC SL Throw	2	3	0	3.0	3.0	3.0		Top	n	Wing	go to Center line side	1	10	19
23	#57	1	W	END	FD
24	#57	1	W	FC SL Throw	2	1	0	4.0	3.0	4.0		PH	n	Wing	go to Center line side	1	12	17
25	#57	1	L	END	0	3	0	3.0	1.0	3.0		Corner	n	Wing	go to End line side	1	11
26	#57	1	W	DR	2	1	0	4.0	1.5	4.0		PH	n	PH	go to End line side	1	14
27	#57	1	L	END	2	1	2	3.0	3.0	4.5	2.0	PL	Corner	3P	go to Center line side	4	10
28	#57	1	W	END	0	2	0	4.0	3.0	4.0		Corner	n	Corner	go to Center line side	1	12
29	#57	1	W	OR	2	2	0	2.5	1.5	2.5		Wing	n	Corner	go to Center line side	1	4.0	14
30	#57	1	L	END	0	4	1	4.5	1.0	4.5	2.0	Corner	Wing	Corner	Flare	5	2.2
31	#57	1	W	DR	2	1	0	4.0	2.5	4.0		Corner	n	PL	go to End line side	1	15
32	#57	1	L	BC BL Throw	2	2	1	2.0	3.0	3.0	2.0	Top	Corner	Corner	go to Center line side	3	8
33	#57	1	W	END	0	0	n	n	n	3.0		PL	PH	n		7	15
34	#57	1	L	DR	2	2	0	3.0	3.0	3.0		Corner	n	Wing	go to End line side	1	13
35	#57	1	W	DR	TO
36	#57	1	L	Steal	2	0	n	n	n	3.0		PL	BC	n		8	18
37	#57	1	W	END	2	2	0	2.5	3.0	2.5		Wing	Top	Wing	go to End line side	1	7
38	#57	1	L	END	FD
39	#57	1	L	FC SL Throw	0	1	0	3.0	3.0	3.0		3P	3P	Wing	go to Center line side	1	9	17
40	#57	1	W	BC BL Throw	FD
41	#57	1	L	BC BL Throw	0	1	n	n	n	3.0		3P	Wing	n		7	2.6	22.1
42	#57	2	W	Start of 2Q	OB
43	#57	2	W	FC BL Throw	2	2	1	3.0	1.5	3.0	4.0	PL	Corner	PL	Cross	5	10	18
44	#57	2	L	END	0	2	n	n	n	4.5		Top	Top	n		7	4.3
45	#57	2	W	BC BL Throw	2	2	1	4.0	3.0	2.5	4.0	Top	Corner	Wing	go to End line side	3	13
46	#57	2	L	END	2	1	1	2.0	1.0	3.0	2.0	PL	3P	Top	go to Center line side	3	19
47	#57	2	W	END	0	2	1	2.5	3.0	4.0	2.5	Top	Wing	Wing	go to End line side	3	9
48	#57	2	L	DR	FD
49	#57	2	W	END	0	3	1	4.0	3.0	2.5	4.0	Top	Wing	Corner	go to Center line side	3	10
50	#57	2	W	OR	0	0	n	n	n	3.0		PL	n	n		7	14	14
51	#57	2	W	FC BL Throw	FD													14
52	#57	2	W	FC BL Throw	0	3	0	2.5	3.0	2.5		Corner	Top	Corner	go to End line side	1	2.3	14
53	#57	2	L	DR	0	0	n	n	n	1.0		Corner	PH	n		7	12
54	#57	2	W	DR	RT
55	#57	2	W	BC SL Throw	0	2	0	4.0	3.0	4.0		Corner	Top	Wing	go to Center line side	1	7	21
56	#57	2	L	DR	2	1	1	3.0	3.0	3.0	3.0	PL	Top	Wing	go to Center line side	2	10
57	#57	2	W	END	2	3	1	4.0	3.0	2.5	4.0	Top	Corner	Corner	go to End line side	3	8
58	#57	2	L	BC BL Throw	0	3	1	3.0	2.0	3.0	3.0	PL	Top	PH	Back	5	6
59	#57	2	W	DR	FD
60	#57	2	W	FC SL Throw	3	1	1	4.0	3.0	2.5	4.0	3P	PH	Wing	go to Center line side	3	9	14
61	#57	2	L	END	0	3	1	3.0	2.0	3.0	2.0	Corner	Corner	Corner	Around	1	9
62	#57	2	W	DR	FD
63	#57	2	W	BC SL Throw	TF
64	#57	2	W	FC SL Throw	TO													12
65	#57	2	L	BC BL Throw	2	1	1	3.0	3.0	2.0	3.0	Top	Corner	Wing	go to End line side	3	14
66	#57	2	W	END	2	3	1	4.0	3.0	3.0	4.0	PL	PH	Top	go to End line side	2	10
67	#57	2	L	BC BL Throw	0	1	n	4.5	3.0	3.0	2.0	PL	Top	Wing	Back	6	12
68	#57	2	W	DR	0	1	0	4.0	1.0	4.0		Corner	n	PH	go to End line side	1	15
69	#57	2	L	DR	2	0	n	n	n	3.0		PL	n	n		8	19
70	#57	2	W	END	2	0	n	3.0	1.0	3.0	4.0	PL	Corner	PL	Down	5	14
71	#57	2	L	END	0	0	n	n	n	3.0		PL	Wing	n		7	13
72	#57	2	W	DR	FD
73	#57	2	W	FC BL Throw	0	0	n	n	n	3.0		Wing	Wing	n		7	9	14
74	#57	2	L	DR	2	0	n	3.0	1.0	3.0	4.5	PL	Corner	Corner	Back	5	7
75	#57	2	W	END	2	2	0	4.0	3.0	4.0		Wing	n	Corner	go to Center line side	1	13
76	#57	2	L	END	FD
77	#57	2	L	FC SL Throw	0	0	n	n	n	4.5		Wing	3P	n		7	9	14
78	#57	2	W	DR	2	0	n	n	n	4.0		PL	n	n		8	14
79	#57	2	L	BC BL Throw	0	1	n	n	n	3.0		Top	n	n		8	13
80	#57	2	W	BC BL Throw	TO
81	#57	2	L	Steal	2	0	n	n	n	4.5		PL	3P	n		7	18
82	#57	2	W	END	0	2	0	2.5	3.0	2.5		PH	Corner	Top	go to Center line side	1	7
83	#57	2	W	OR	2	0	n	n	n	3.0		PH	n	n		7	13	14
84	#57	2	L	BC BL Throw	0	3	n	n	n	2.0		PL	Top	n		7	3.2
85	#57	3	L	Start of 3Q	0	3	n	n	n	3.0		Top	Wing	n		8	3.4
86	#57	3	W	DR	TO
87	#57	3	L	Steal	2	4	0	3.0	4.5	3.0	4.5	Wing	Wing	Wing	Around	1	0.8
88	#57	3	W	END	0	0	n	n	n	3.0		PL	PH	n		7	16
89	#57	3	L	DR	0	2	3	3.0	3.0	3.0	1.0	Corner	PL	Wing	Back	5	4.3
90	#57	3	L	OR	0	0	n	n	n	3.0		PL	n	n		7	14	14
91	#57	3	L	OR	2	0	n	n	n	4.5		Top	PL	n		7	10	14
92	#57	3	W	END	2	3	0	4.0	1.5	4.0		PH	n	PH	go to Center line side	1	8
93	#57	3	L	END	2	2	1	3.0	2.0	2.0	3.0	PL	Top	Wing	go to Center line side	2	12
94	#57	3	W	END	0	1	0	4.0	2.5	4.0		3P	n	Top	ON-Down	1	15
95	#57	3	W	OR	2	0	n	n	n	3.0		PL	n	n		7	13	14
96	#57	3	L	END	0	4	0	2.0	3.0	2.0		3P	n	Wing	go to End line side	1	3.5
97	#57	3	W	DR	2	3	n	n	n	3.0		PH	Wing	n		7	7
98	#57	3	L	END	2	3	n	3.0	3.0	3.0	2.0	PL	Wing	Wing	Back	6	3.1
99	#57	3	W	END	FD
100	#57	3	W	BC SL Throw	0	0	n	n	n	4.0		PL	n	n		8	14
101	#57	3	W	OR	0	0	n	n	n	3.0		PL	n	n		7	12	14
102	#57	3	L	DR	TO
103	#57	3	W	FC BL Throw	TO													14
104	#57	3	L	Steal	TO
105	#57	3	W	Steal	0	1	0	4.0	1.5	4.0		PH	n	PH	ON-Down	1	11
106	#57	3	W	FC BL Throw	2	1	n	2.5	1.5	2.5	4.0	PL	Corner	PL	Back	5	6	14
107	#57	3	L	END	0	1	n	n	n	4.5		PH	Corner	n		7	13
108	#57	3	W	BC BL Throw	0	1	0	2.5	4.0	2.5		3P	n	Top	go to End line side	1	17
109	#57	3	L	DR	FD
110	#57	3	L	BC SL Throw	TO
111	#57	3	W	Steal	TO
112	#57	3	L	FC SL Throw	0	1	0	3.0	3.0	3.0		Top	n	Top	go to Center line side	1	6	14
113	#57	3	W	DR	0	3	0	2.5	3.0	2.5		Wing	Top	Wing	go to End line side	1	9
114	#57	3	L	DR	2	1	3	3.0	3.0	3.0	3.0	PL	Corner	Wing	go to Center line side	4	7
115	#57	3	W	END	0	1	1	2.5	3.0	3.0	2.5	PL	PH	3P	go to End line side	2	8
116	#57	3	W	OR	2	0	n	n	n	3.0		PL	n	n		7	14	14
117	#57	3	L	END	2	1	n	n	n	3.0		PL	PH	n		7	16
118	#57	3	W	BC BL Throw	TO
119	#57	3	L	Steal	TO
120	#57	3	W	BC SL Throw	RT
121	#57	3	W	FC SL Throw	2	2	1	4.0	4.0	4.0	4.0	PL	Corner	Wing	go to End line side	2	7	16
122	#57	3	L	END	0	2	1	3.0	3.0	3.0	3.0	PH	Wing	Top	go to End line side	3	9
123	#57	3	W	DR	2	0	n	3.0	1.5	3.0	1.0	PL	Corner	PH	Cross	5	4.6
124	#57	3	L	BC BL Throw	2	1	1	3.0	1.0	3.0	4.5	Corner	Top	Corner	Flare	5	15
125	#57	4	L	Start of 4Q	0	1	1	3.0	1.0	3.0	4.5	Corner	3P	Corner	Back	5	19
126	#57	4	W	DR	0	1	1	3.0	4.0	1.0	3.0	PL	Wing	3P	go to End line side	3	15
127	#57	4	L	DR	0	2	2	3.0	3.0	3.0	2.0	Wing	Top	Wing	go to Center line side	4	2.8
128	#57	4	L	OR	0	0	n	n	n	3.0		PL	n	n		7	13	14
129	#57	4	W	DR	FD
130	#57	4	W	BC SL Throw	2	1	1	4.0	4.0	4.0	4.0	PH	Wing	Wing	go to End line side	2	13
131	#57	4	L	END	2	0	n	n	n	3.0		PL	Wing	n		7	10
132	#57	4	W	END	0	1	0	4.0	1.5, 3.0	4.0		3P	n	Top, Top	ON-Down	1	16
133	#57	4	L	DR	0	2	1	4.5	2.0	3.0	4.5	Top	Corner	Corner	go to End line side	3	3.4
134	#57	4	L	OR	TO													14
135	#57	4	W	BC SL Throw	0	1	0	4.0	1.5	4.0		Top	n	PH	go to Center line side	1	14
136	#57	4	L	DR	0	1	0	3.0	1.0	3.0		PL	n	PL	go to End line side	1	16
137	#57	4	L	OR	FD													14
138	#57	4	W	DR	0	1	1	4.0	1.5	4.0	4.0	PL	PH	PH	go to End line side	3	16
139	#57	4	W	FC BL Throw	0	2	1	4.0	4.0	3.0	4.0	PH	PH	Wing	go to Center line side	3	0.9	13
140	#57	4	L	DR	2	0	n	n	n	1.0		PL	PL	n		7	14
141	#57	4	W	END	0	7	0	4.0	4.0	4.0		Wing	n	Wing	go to End line side	1	4.6
142	#57	4	L	DR	0	2	1	3.0	3.0	2.0	3.0	Corner	Wing	Corner	go to Center line side	3	7
143	#57	4	W	DR	TO
144	#57	4	L	FC BL Throw	0	0	n	n	n	3.0		PL	Wing	n		7	13	14
145	#57	4	W	DR	0	1	1	4.0	1.5	2.5	4.0	Corner	Corner	Corner	go to End line side	3	7
146	#57	4	W	OR	FD													14
147	#57	4	W	FC BL Throw	0	1	0	2.5	3.0	2.5		3P	BL	Wing	ON-Down	1	13	14
148	#57	4	L	DR	FD
149	#57	4	W	END	2	1	0	4.0	1.5	4.0		PH	n	PH	go to End line side	1	16
150	#57	4	L	END	TO
151	#57	4	W	BC BL Throw	3	1	0	4.0	2.5	4.0		3P	n	PH	ON-Down	1	16
152	#57	4	L	END	2	3	1	2.0	4.5	1.0	4.5	PL	Wing	Wing	Around	3	7
153	#57	4	W	END	2	3	1	4.0	3.0	3.0	4.0	PL	PL	Wing	go to End line side	2	8
154	#57	4	L	END	0	0	n	3.0	1.0	3.0	2.0	PL	3P	Wing	Back	5	13
155	#57	4	W	DR	TO
156	#57	4	L	FC SL Throw	0	1	0	4.5	3.0	4.5		3P	SL	Top	go to End line side	1	10	14
157	#57	4	L	OR	0	0	n	3.0	4.5	3.0	3.0	3P	3P	Top	Down	5	12	14
158	#57	4	W	DR	0	1	0	4.0	3.0	4.0		Wing	Top	Wing	go to Center line side	1	2.0
159	#57	4	L	DR	FD
160	#57	4	W	END	TO
161	#57	4	L	Steal	0	0	n	3.0	3.0	3.0	2.0	3P	Top	Wing	Down	5	15
162	#57	4	W	DR	RT
163	#57	4	W	FC SL Throw	FD													14
164	#57	4	W	FC SL Throw	0	1	n	n	n	3.0		PH	3P	n		7	4.1	14
165	#57	4	L	DR	0	0	n	n	n	3.0		3P	n	n		8	17
166	#57	4	W	BC BL Throw	FD
167	#57	4	L	DR	3	0	n	n	n	2.0		3P	Wing	n		7	14
168	#57	4	W	END	FD
169	#57	4	W	OR	2	0	n	n	n	3.0		PL	n	n		7	14	14
170	#57	4	L	BC BL Throw	2	1	0	3.0	3.0	3.0		PL	n	PH	go to End line side	1	21
171	#57	4	W	END	FD
172	#57	4	L	END	3	1	0	3.0	3.0	3.0		3P	n	3P	go to Center line side	1	18
173	#57	4	W	END	FD
174	#57	4	L	END	FD
175	#57	4	W	END	TO
176	#57	4	L	FC SL Throw	0	1	0	3.0	3.0	3.0		3P	3P	Top	go to Center line side	1	2.2	14
1	#60	1	W	Start of Game	TO
2	#60	1	L	BC SL Throw	0	1	0	4.5	4.5	4.5		PH	n	Top	go to End line side	1	14
3	#60	1	W	DR	0	3	2	2.0	2.5	4.5	4.0	PL	Top	Wing	go to End line side	4	8
4	#60	1	L	DR	0	0	n	n	n	1.0		Top	Corner	n		7	6
5	#60	1	W	BC SL Throw	2	1	1	2.5	4.0	2.5	4.0	PL	Wing	Wing	Around	1	17
6	#60	1	L	END	0	1	1	2.5	1.5	2.5	4.5	Corner	PH	Corner	Flare	5	14
7	#60	1	W	DR	0	1	0	4.0	1.0	4.0		3P	n	Top	ON-Down	1	16
8	#60	1	L	DR	0	1	0	4.5	4.5	4.5		3P	n	PH	go to End line side	1	15
9	#60	1	W	BC BL Throw	0	2	0	4.0	2.5	4.0		Corner	n	Wing	go to End line side	1	14
10	#60	1	L	DR	2	2	0	4.5	4.5	4.5		Wing	Top	Corner	go to Center line side	1	9
11	#60	1	W	END	2	1	0	4.0	2.5	4.0		Wing	3P	Wing	go to Center line side	1	11
12	#60	1	L	END	2	3	1	4.5	1.5	2.5	4.5	Top	Wing	Wing	go to End line side	3	1.7
13	#60	1	W	END	0	1	0	4.0	2.0	4.0		Top	n	Top	ON-Down	1	14
14	#60	1	L	DR	FD
15	#60	1	L	BC BL Throw	0	0	n	n	n	2.5		PL	Wing	n		7	16
16	#60	1	W	DR	FD
17	#60	1	W	BC BL Throw	2	0	n	n	n	4.5		PL	Top	n		7	14
18	#60	1	L	END	2	2	1	1.0	1.5	1.0	4.5	Corner	Top	Corner	Flare	5	10
19	#60	1	W	END	2	0	n	n	n	1.0		Top	3P	n		7	17
20	#60	1	L	END	0	1	1	4.5	2.5	2.5	4.5	PL	PH	Wing	go to Center line side	2	15
21	#60	1	W	DR	2	0	n	n	n	2.0		PL	Corner	n		7	16
22	#60	1	L	END	0	1	0	4.5	2.5	4.5		Wing	n	Wing	go to End line side	1	15
23	#60	1	W	DR	0	1	0	4.0	1.0	4.0		PH	n	Top	go to Center line side	1	15
24	#60	1	L	DR	0	1	0	4.5	4.5	4.5		Top	n	Top	go to End line side	1	15
25	#60	1	W	DR	0	2	1	2.0	4.0	4.0	2.0	Wing	Top	3P	go to Center line side	2	7
26	#60	1	L	DR	2	2	2	4.5	2.5	4.5	4.5	PL	Corner	Wing	Down	5	6
27	#60	1	W	END	FD
28	#60	1	W	FC BL Throw	2	0	n	n	n	4.0		Corner	Wing	n		7	14	16
29	#60	1	L	END	2	1	0	4.5	1.5	4.5		Wing	3P	Wing	go to End line side	1	14
30	#60	1	W	END	FD
31	#60	1	W	FC BL Throw	0	1	0	4.0	2.5	4.0		PH	BL	Corner	go to Center line side	1	9	14
32	#60	1	L	DR	0	0	n	4.5	1.5	4.5	4.5	Corner	Top	Corner	Flare	5	13
33	#60	1	W	DR	0	3	0	2.0	4.5	2.0		Wing	3P	Wing	go to End line side	1	12
34	#60	1	L	DR	2	0	n	n	n	1.0		Top	3P	n		7	9
35	#60	1	W	END	FD
36	#60	1	W	FC BL Throw	2	1	1	4.0	2.5	1.0	4.0	Top	Corner	Corner	go to Center line side	3	14	19
37	#60	1	L	END	2	2	n	n	n	4.5		Corner	Top	n		8	7
38	#60	1	W	END	TO
39	#60	1	L	Steal	0	2	1	4.5	1.5	4.5	4.5	PL	Corner	Top	Back	5	9
40	#60	1	W	DR	TO
41	#60	1	L	Steal	2	0	n	n	n	4.5		PL	PL	n		7	23
42	#60	1	W	END	0	2	0	4.0	4.5	4.0		Wing	Corner	Corner	go to Center line side	1	7.0	14 + ��
43	#60	2	L	Start of 2Q	0	0	n	n	n	4.5		3P	3P	n		7	20
44	#60	2	W	DR	0	3	1	4.0	2.5	1.0	4.0	Wing	Wing	Wing	go to Center line side	3	7
45	#60	2	L	DR	OB
46	#60	2	L	FC SL Throw	0	0	n	4.5	4.5	4.5	2.5	Wing	SL	Wing	Cross	5	0.3	0.5
47	#60	2	W	DR	2	2	2	4.0	4.5	4.0	1.0	Corner	Top	Wing	Flare	5	10
48	#60	2	L	END	0	1	1	4.5	1.0	2.5	4.5	Top	Wing	Corner	go to Center line side	3	10
49	#60	2	W	DR	0	0	n	2.0	2.5	2.0	1.0	Corner	Top	Corner	Flare	5	8
50	#60	2	L	DR	0	0	n	n	n	4.5		PH	3P	n		8	8
51	#60	2	W	DR	TO
52	#60	2	L	BC BL Throw	0	3	1	4.5	1.5	4.5	4.5	PL	Wing	Corner	go to End line side	3	7
53	#60	2	L	OR	2	0	n	n	n	4.5		PL	n	n		7	13	14
54	#60	2	W	END	2	0	n	1.0	2.5	1.0	4.0	Corner	Top	Corner	Flare	5	12
55	#60	2	L	END	TO
56	#60	2	W	BC SL Throw	2	3	0	4.0	2.5	4.0		Corner	n	Corner	go to End line side	1	13
57	#60	2	L	END	2	1	0	4.5	1.0	4.5		Wing	n	Wing	go to End line side	1	15
58	#60	2	W	END	0	1	0	1.0	2.5	1.0		Corner	Top	Wing	go to End line side	1	8
59	#60	2	L	DR	FD
60	#60	2	L	FC SL Throw	0	0	n	n	n	4.5		3P	SL	n		8	13	15
61	#60	2	W	DR	2	2	2	4.0	4.5	4.0	1.0	Corner	Top	Corner	Flare	5	6
62	#60	2	L	END	2	0	n	n	n	4.5		Corner	Top	n		7	13
63	#60	2	W	END	0	2	0	4.0	2.5	4.0		Wing	3P	Wing	go to End line side	1	17
64	#60	2	L	DR	2	2	1	2.5	1.5	2.5	4.5	Corner	Top	Corner	Flare	5	14
65	#60	2	W	END	0	1	0	1.0	4.5	1.0		Top	n	PH	ON-Down	1	16
66	#60	2	L	DR	0	0	n	n	n	4.5		Top	n	n		8	16
67	#60	2	W	DR	0	1	1	1.0	2.5	1.0	2.0	Wing	PH	Wing	Flare	5	12
68	#60	2	L	DR	0	1	1	2.5	1.5	2.5	4.5	Corner	Top	Corner	Flare	5	9
69	#60	2	W	DR	2	2	0	4.0	2.5	4.0		Top	n	Wing	go to Center line side	1	12
70	#60	2	L	END	RT
71	#60	2	L	FC BL Throw	TO													14
72	#60	2	W	BC SL Throw	0	1	0	4.5	3.5	4.5		Wing	n	PH	go to Center line side	1	16
73	#60	2	L	DR	2	1	n	n	n	4.5		Wing	3P	n		7	9
74	#60	2	W	END	0	0	n	n	n	3.0		PH	Corner	n		7	11
75	#60	2	L	DR	2	0	n	n	n	4.5		Wing	n	n		8	6
76	#60	2	W	BC BL Throw	2	0	n	4.5	3.0	4.5	3.5	PL	Top	3P	Back	5	11
77	#60	2	L	END	FD
78	#60	2	W	END	0	4	0	4.5	3.0	4.5		Corner	Wing	Wing	go to End line side	1	8
79	#60	2	L	DR	OB
80	#60	2	L	FC SL Throw	0	0	n	n	n	4.5		Wing	SL	n		7	3.0	3.8
81	#60	2	W	DR	0	2	1	4.5	3.5	3.0	4.5	Corner	Top	Top	go to End line side	3	3.0	16.7
82	#60	3	W	Start of 3Q	0	1	2	1.0	2.5	1.0	4.0	Corner	Top	Corner	Flare	5	12
83	#60	3	L	DR	2	0	n	n	n	4.5		Corner	Top	n		7	12
84	#60	3	W	BC BL Throw	0	2	n	n	n	4.0		Top	3P	n		7	8
85	#60	3	L	DR	0	2	1	4.5	2.5	4.5	4.5	Corner	Wing	Wing	go to End line side	3	3.9
86	#60	3	W	DR	2	2	0	2.0	4.5	2.0		Wing	n	Wing	go to End line side	1	7
87	#60	3	L	END	0	3	4	4.5	2.5	2.5	1.0	PL	Top	Wing	Cross	6	6
88	#60	3	W	DR	0	0	n	n	n	4.0		Wing	3P	n		7	9
89	#60	3	W	OR	FD													14
90	#60	3	W	FC BL Throw	2	0	n	2.0	4.5	2.0	4.0	Corner	Wing	Corner	Flare	5	9	14
91	#60	3	L	END	2	0	n	4.5	1.5	4.5	2.5	Corner	3P	Corner	Flare	5	15
92	#60	3	W	END	0	1	1	2.0	4.5	2.0	4.0	Wing	Top	Wing	Flare	5	16
93	#60	3	L	DR	0	0	n	n	n	1.0		Top	Wing	n		7	6
94	#60	3	W	DR	2	2	1	4.0	1.0	4.5	4.0	PL	3P	Top	go to Center line side	3	12
95	#60	3	L	END	2	0	n	n	n	1.0		Top	Wing	n		8	13
96	#60	3	W	END	FD
97	#60	3	W	FC BL Throw	BS													14
98	#60	3	L	BS	2	1	0	4.5	2.5	4.5		Wing	n	Wing	go to End line side	1	11
99	#60	3	W	END	0	2	n	n	n	4.0		3P	Wing	n		7	2.3
100	#60	3	L	BC BL Throw	2	1	1	4.5	1.5	1.0	4.5	Top	Corner	Wing	go to End line side	3	14
101	#60	3	W	END	0	3	1	4.5	1.0	1.0	4.0	PL	Wing	PL	Down	6	4.4
102	#60	3	L	DR	2	1	1	4.5	1.5	4.5	4.5	Top	Wing	Corner	go to Center line side	3	12
103	#60	3	W	END	2	0	n	n	n	2.5		PL	Wing	n		7	14
104	#60	3	L	END	0	1	n	4.5	1.0	4.5	4.5	3P	Wing	Top	Down	5	10
105	#60	3	W	DR	2	3	1	4.0	2.5	2.0	4.0	Top	Wing	Corner	go to Center line side	3	13
106	#60	3	L	END	0	0	n	n	n	4.5		Corner	Top	n		8	11
107	#60	3	W	DR	2	1	n	n	n	4.5		PH	Top	n		7	11
108	#60	3	L	BC BL Throw	OB
109	#60	3	L	FC BL Throw	0	0	n	n	n	4.5		3P	BL	n		8	1.6	2.8
110	#60	3	W	BC BL Throw	TO
111	#60	3	L	Steal	FD
112	#60	3	L	BC SL Throw	0	1	0	4.5	1.0	4.5		Corner	n	Corner	go to End line side	1	17
113	#60	3	W	DR	2	1	1	2.0	4.5	4.5	2.0	PL	3P	Top	go to End line side	2	15
114	#60	3	L	END	FD
115	#60	3	L	FC BL Throw	0	0	n	n	n	1.5		Corner	PH	n		7	12	14
116	#60	3	W	DR	OB
117	#60	3	W	FC SL Throw	2	0	n	n	n	4.0		Corner	SL	n		8	9	11
118	#60	3	L	END	FD
119	#60	3	W	END	TO
120	#60	4	L	Start of 4Q	TO
121	#60	4	W	BC SL Throw	0	1	0	4.0	4.5	4.0		Corner	n	Wing	go to End line side	1	7
122	#60	4	L	DR	TO
123	#60	4	W	BC BL Throw	2	2	1	4.0	2.5	2.0	4.0	Top	Wing	Wing	go to End line side	3	10
124	#60	4	W	FC BL Throw	0	1	2	4.0	2.5	4.0	2.0	Wing	Top	Corner	go to Center line side	4	8	14
125	#60	4	W	OR	2	0	n	n	n	2.0		PH	n	n		7	14	14
126	#60	4	L	END	0	0	n	2.5	1.0	2.5	4.5	Wing	Wing	Wing	Down	5	10
127	#60	4	W	BC SL Throw	0	0	n	4.0	2.5	4.0	2.0	Corner	Top	Corner	Back	5	15
128	#60	4	L	DR	2	0	n	n	n	4.5		PL	BC	n		7	18
129	#60	4	W	END	0	0	n	n	n	4.5		PL	3P	n		7	17
130	#60	4	W	OR	2	0	n	n	n	4.5		PL	n	n		7	15	15
131	#60	4	L	END	0	1	n	2.5	1.0	2.5	4.5	Wing	Top	Corner	Down	5	13
132	#60	4	W	DR	RT
133	#60	4	W	BC SL Throw	2	0	n	n	n	4.5		PL	Corner	n		7	12
134	#60	4	L	BC BL Throw	0	1	0	4.5	1.5	4.5		Corner	n	Corner	go to End line side	1	14
135	#60	4	W	DR	2	2	0	4.0	2.5	4.0		Wing	n	Wing	go to Center line side	1	7
136	#60	4	L	END	3	1	0	4.5	1.0	4.5		3P	n	Wing	go to End line side	1	18
137	#60	4	W	END	2	1	0	4.0	2.5	4.0		Wing	n	Corner	go to Center line side	1	11
138	#60	4	L	END	0	2	n	n	n	4.5		PH	3P	n		8	14
139	#60	4	W	DR	0	0	n	n	n	4.5		PL	3P	n		7	17
140	#60	4	W	OR	2	0	n	n	n	4.5		PL	n	n		7	14	14
141	#60	4	L	END	0	3	0	2.5	1.0	2.5		Wing	n	Wing	go to End line side	1	5.0
142	#60	4	L	OR	TO													14
143	#60	4	W	BC SL Throw	0	0	n	n	n	2.0		Top	Wing	n		7	13
144	#60	4	L	DR	0	0	n	n	n	4.5		3P	n	n		8	16
145	#60	4	W	DR	3	0	n	n	n	4.0		3P	n	n		8	14
146	#60	4	L	END	0	2	1	4.5	1.5	1.0	4.5	PL	Corner	Corner	go to End line side	3	11
147	#60	4	W	DR	FD
148	#60	4	W	BC BL Throw	2	0	n	n	n	2.0		PL	Wing	n		7	9
149	#60	4	L	END	2	1	3	4.5	1.5	2.5	4.5	PL	Wing	Wing	go to Center line side	4	12
150	#60	4	W	END	2	1	1	2.0	1.0	2.0	4.0	Top	Wing	PH	Down	5	13
151	#60	4	L	BC BL Throw	FD
152	#60	4	W	DR	TO
153	#60	4	L	Steal	2	0	n	n	n	4.5		PL	3P	n		7	23
154	#60	4	W	END	TO
155	#60	4	L	BC BL Throw	0	1	0	4.5	1.5	4.5		3P	n	3P	ON-Down	1	17
156	#60	4	W	DR	FD
157	#60	4	W	FC SL Throw	0	1	1	2.0	1.0	2.0	4.0	Corner	Corner	Corner	Flare	5	8	14
158	#60	4	W	OR	0	0	n	4.0	2.5	4.0	2.0	3P	Wing	Top	Flare	5	10	14
159	#60	4	L	DR	0	0	n	n	n	4.5		PL	BC	n		7	20
160	#60	4	W	DR	0	2	2	2.0	4.5	4.5	4.0	Wing	3P	Wing	go to End line side	4	4.4
161	#60	4	L	DR	0	1	0	4.5	2.0	4.5		3P	n	Wing	go to End line side	1	16
162	#60	4	W	DR	2	0	n	n	n	4.5		PL	3P	n		7	13
163	#60	4	L	DR	0	1	2	4.5	1.5	2.5	4.5	PH	Top	Wing	go to End line side	4	13
164	#60	4	W	DR	0	1	n	n	n	4.0		Corner	n	n		8	4.8
165	#60	4	L	DR	OB
1	#59	1	W	Start of Game	TO
2	#59	1	L	BC BL Throw	0	1	1	3.0	3.0	4.0	3.0	Wing	Wing	Wing	go to End line side	3	12
3	#59	1	W	DR	2	3	0	2.5	1.0	2.5		Corner	Wing	PL	go to End line side	1	2.3
4	#59	1	L	END	OB
5	#59	1	L	FC BL Throw	2	2	0	3.0	3.0	3.0		Wing	n	Wing	go to End line side	1	4.6	12
6	#59	1	W	END	0	0	n	n	n	4.5		3P	3P	n		7	14
7	#59	1	L	DR	OB
8	#59	1	L	FC BL Throw	0	1	1	3.0	3.0	3.0	4.0	Wing	Wing	Wing	Back	5	8	15
9	#59	1	W	DR	TO
10	#59	1	L	FC SL Throw	0	1	0	3.0	3.0	3.0		3P	Top	Top	go to End line side	1	8	14
11	#59	1	W	DR	FD
12	#59	1	W	BC SL Throw	2	0	n	3.5	1.0	3.5	2.5	Wing	3P	Corner	Down	5	18
13	#59	1	L	END	2	0	n	n	n	4.0		PH	Corner	n		7	13
14	#59	1	W	END	0	2	1	2.5	3.5	3.5	2.5	Wing	Corner	Wing	go to End line side	2	3.9
15	#59	1	L	DR	2	0	n	3.0	1.0	3.0	3.0	Corner	Top	Corner	Flare	5	8
16	#59	1	W	END	0	2	0	2.5	3.5	2.5		3P	n	Top	go to End line side	1	9
17	#59	1	W	OR	2	2	1	4.5	1.0	4.5	2.5	Corner	Corner	Wing	Flare	5	7	14
18	#59	1	L	END	2	2	1	3.0	3.0	3.0	3.0	PL	Corner	Wing	go to End line side	2	13
19	#59	1	W	END	2	2	0	2.5	2.5	2.5		PH	n	Corner	go to Center line side	1	7
20	#59	1	L	END	0	1	1	3.0	3.0	3.0	4.0	Wing	Wing	Wing	Flare	5	10
21	#59	1	W	DR	TO
22	#59	1	L	Steal	0	0	n	n	n	1.0		PL	Corner	n		7	9
23	#59	1	L	OR	2	0	n	n	n	1.0		PL	n	n		7	14	14
24	#59	1	W	END	2	0	n	n	n	4.5		PL	Wing	n		7	14
25	#59	1	L	END	RT
26	#59	1	L	BC SL Throw	0	3	1	3.0	3.0	4.0	3.0	Top	Wing	Wing	go to End line side	3	2.9	17
27	#59	1	W	BC BL Throw	TO
28	#59	1	L	Steal	TO
29	#59	1	W	Steal	2	0	n	n	n	2.5		PL	n	n		8	23
30	#59	1	L	END	TO
31	#59	1	W	BC BL Throw	0	0	n	3.5	1.0	3.5	2.5	Corner	Top	Corner	Flare	5	17
32	#59	1	L	DR	0	1	0	3.0	1.0	3.0		PL	n	PL	go to Center line side	1	15
33	#59	1	L	FC BL Throw	0	0	n	3.0	1.0	3.0	4.0	Wing	Wing	Corner	Flare	5	12	14
34	#59	1	W	DR	FD
35	#59	1	W	FC SL Throw	2	0	n	n	n	3.5		Wing	3P	n		7	9	14
36	#59	1	L	END	0	1	1	3.0	3.0	3.0	3.0	3P	Corner	Wing	go to End line side	3	12
37	#59	1	W	DR	TO
38	#59	1	L	BC BL Throw	2	0	n	3.0	3.0	3.0	3.0	Corner	Top	Wing	Back	5	9
39	#59	1	W	END	0	3	0	2.5	2.5	2.5		Corner	n	Corner	go to End line side	1	12
40	#59	1	L	DR	0	2	1	3.0	3.0	4.0	3.0	Wing	Top	Top	go to End line side	3	14
41	#59	1	W	DR	TO
42	#59	1	L	Steal	OB													20.2
43	#59	1	L	BC BL Throw	2	2	n	n	n	4.0		Wing	n	n		8	1.4	14
44	#59	2	L	Start of 2Q	0	1	2	4.0	1.5	4.0	3.0	Corner	3P	Wing	go to End line side	4	11
45	#59	2	W	DR	0	0	n	3.5	2.5	3.5	2.5	Wing	3P	Corner	Down	5	14
46	#59	2	L	DR	2	0	n	n	n	4.0		PL	3P	n		7	13
47	#59	2	W	END	3	1	1	2.5	2.5	3.5	2.5	3P	Corner	Corner	go to End line side	3	4.4
48	#59	2	L	BC BL Throw	0	3	1	4.0	1.5	4.0	4.0	PH	Corner	Corner	go to End line side	3	13
49	#59	2	W	DR	2	1	0	3.5	2.5	3.5		Corner	Wing	Wing	go to End line side	1	13
50	#59	2	L	END	0	2	0	3.0	1.0	3.0		PH	n	Wing	go to Center line side	1	10
51	#59	2	L	OR	2	0	n	n	n	3.0		PL	n	n		7	14	14
52	#59	2	W	END	0	0	n	n	n	3.5		Wing	3P	n		7	16
53	#59	2	L	DR	0	0	n	n	n	4.0		PL	3P	n		8	16
54	#59	2	W	DR	2	0	n	n	n	3.5		PL	BC	n		8	19
55	#59	2	L	END	0	1	0	4.0	1.0	4.0		3P	n	Wing	go to End line side	1	16
56	#59	2	L	OR	0	1	0	3.0	4.0	3.0		3P	Wing	Wing	go to End line side	1	8	14
57	#59	2	L	OR	0	1	n	4.0	1.5	4.0	4.0	Top	3P	PH	Flare	5	3.3	14
58	#59	2	W	DR	2	0	n	n	n	3.5		PL	PL	n		7	17
59	#59	2	L	END	0	2	1	4.0	1.5	1.5	4.0	PL	Wing	Wing	go to Center line side	2	8
60	#59	2	W	DR	2	0	n	n	n	3.5		PL	BC	n		8	17
61	#59	2	L	BC BL Throw	TO
62	#59	2	W	Steal	2	0	n	n	n	3.5		PL	n	n		8	19
63	#59	2	L	END	0	1	0	3.0	3.0	3.0		PL	n	PH	go to End line side	1	15
64	#59	2	L	OR	OB													14
65	#59	2	L	FC BL Throw	2	0	n	n	n	4.0		PL	Wing	n		7	8	13
66	#59	2	W	END	FD
67	#59	2	L	END	0	1	1	3.0	3.0	3.0	3.0	Wing	Wing	Top	go to Center line side	3	9
68	#59	2	W	DR	TO
69	#59	2	L	Steal	2	1	1	3.0	3.0	4.0	3.0	PL	3P	3P	go to End line side	3	15
70	#59	2	W	END	FD
71	#59	2	L	DR	2	1	1	3.0	1.0	1.0	3.0	PL	PH	Wing	go to Center line side	2	7
72	#59	2	W	BC BL Throw	2	1	1	3.5	2.0	3.5	3.5	Wing	3P	Wing	Flare	5	15
73	#59	2	L	END	FD
74	#59	2	W	END	FD
75	#59	2	W	FC SL Throw	TO													14
76	#59	2	L	BC BL Throw	2	0	n	n	n	1.0		PL	Corner	n		7	16
77	#59	2	W	END	0	1	0	3.5	3.0	3.5		PH	n	Top	go to Center line side	1	17
78	#59	2	W	FC SL Throw	2	0	n	n	n	3.0		Top	3P	n		7	4.7	12
79	#59	2	L	END	FD
80	#59	2	W	DR	TO
81	#59	2	L	Steal	FD
82	#59	2	L	FC SL Throw	0	0	n	4.0	1.0	4.0	3.0	Corner	Wing	Corner	Back	5	12	21
83	#59	2	L	OR	0	0	n	n	n	1.0		PL	n	n		7	14	14
84	#59	2	W	DR	3	0	n	n	n	3.5		3P	3P	n		7	15
85	#59	2	L	END	2	2	2	3.0	3.0	4.0	3.0	Corner	PL	Corner	go to End line side	4	7
86	#59	2	W	BC BL Throw	0	0	n	n	n	3.5		PL	PH	n		7	9
87	#59	2	L	DR	0	3	2	3.0	1.0	3.0	4.0	PH	3P	Wing	go to End line side	4	0.8
88	#59	3	W	Start of 3Q	0	2	2	2.5	4.0	4.0	2.0	Wing	PH	Wing	go to Center line side	4	13
89	#59	3	L	DR	0	1	1	4.0	3.0	3.0	4.0	3P	Corner	Corner	go to End line side	3	7
90	#59	3	L	FC SL Throw	BS													14
91	#59	3	W	BS	TO
92	#59	3	L	Steal	RT
93	#59	3	L	BC BL Throw	0	2	0	3.0	3.0	3.0		Wing	n	Wing	go to End line side	1	14	19
94	#59	3	W	DR	TO
95	#59	3	L	Steal	0	1	0	3.0	4.0	4.0		Corner	Wing	Corner	Around	2	10
96	#59	3	W	DR	TO
97	#59	3	L	BC SL Throw	2	1	0	3.0	3.0	3.0		Wing	3P	Wing	go to Center line side	1	14
98	#59	3	W	END	TO
99	#59	3	L	Steal	FD
100	#59	3	L	FC SL Throw	0	1	1	3.0	4.0	1.0	3.0	PL	Corner	Wing	go to End line side	3	8	16
101	#59	3	L	OR	0	0	n	n	n	4.0		PL	PL	n		7	12	14
102	#59	3	W	DR	FD
103	#59	3	W	BC SL Throw	2	2	1	4.5	1.0	2.5	4.5	PL	Wing	Wing	go to End line side	3	12
104	#59	3	L	END	3	1	0	3.0	3.0	3.0		3P	n	Wing	go to End line side	1	16
105	#59	3	W	END	TO
106	#59	3	L	Steal	RT
107	#59	3	L	FC SL Throw	0	2	1	3.0	4.0	3.0	3.0	3P	Wing	Corner	go to End line side	3	10	15
108	#59	3	W	DR	FD
109	#59	3	W	FC SL Throw	0	1	1	2.5	4.0	4.0	2.5	Wing	Corner	Wing	go to End line side	2	3.3	15
110	#59	3	W	FC SL Throw	2	1	0	2.5	4.0	2.5		Wing	n	Wing	go to Center line side	1	9	14
111	#59	3	L	END	TO
112	#59	3	W	Steal	0	1	1	4.0	2.5	4.5	4.0	Top	Wing	Wing	go to End line side	3	9
113	#59	3	L	DR	0	0	n	n	n	3.0		PL	n	n		8	17
114	#59	3	W	DR	2	0	n	n	n	4.5		Corner	3P	n		7	7
115	#59	3	L	END	2	1	0	3.0	3.0	3.0		Wing	Top	Wing	go to Center line side	1	10
116	#59	3	W	END	0	2	1	4.0	2.0	2.5	4.0	PL	PH	Wing	go to Center line side	3	10
117	#59	3	L	DR	0	1	0	3.0	4.0	3.0		PH	n	Top	go to Center line side	1	14
118	#59	3	W	BC SL Throw	2	0	n	n	n	2.5		PH	n	n		8	18
119	#59	3	L	DR	0	1	0	3.0	3.0	3.0		Corner	3P	Corner	go to End line side	1	14
120	#59	3	W	DR	0	2	1	4.0	2.0	2.5	4.0	3P	PH	Wing	go to Center line side	3	7
121	#59	3	L	DR	0	1	1	3.0	3.0	3.0	3.0	PH	Corner	Wing	go to End line side	3	11
122	#59	3	W	DR	0	2	2	2.5	4.0	4.5	2.0	Wing	Top	PH	go to End line side	4	3.8
123	#59	3	W	OR	2	1	1	2.5	2.0	4.5	2.5	PL	3P	3P	go to End line side	3	9	14
124	#59	3	L	END	FD
125	#59	3	L	BC BL Throw	0	1	1	4.0	1.0	4.0	4.0	PH	Top	PL	Cross	5	15
126	#59	3	W	BC BL Throw	0	1	0	3.5	2.5	3.5		PH	n	Wing	go to Center line side	1	14
127	#59	3	L	DR	2	1	n	4.0	1.5	4.0	3.0	PL	3P	PL	Flare	5	3.9
128	#59	3	W	END	TO
129	#59	3	L	BC BL Throw	0	1	1	4.0	1.5	3.0	4.0	3P	Wing	Wing	go to End line side	3	11
130	#59	3	W	DR	FD
131	#59	3	W	BC BL Throw	2	3	0	3.5	2.5	3.5		Top	n	Top	go to Center line side	1	8
132	#59	4	L	Start of 4Q	TO
133	#59	4	W	BC SL Throw	2	3	0	3.5	3.0	3.5		Wing	n	Corner	go to End line side	1	7
134	#59	4	L	END	FD
135	#59	4	W	END	0	1	2	3.5	2.5	3.0	3.5	Corner	Wing	Wing	go to End line side	4	14
136	#59	4	L	DR	0	2	1	4.0	3.0	4.0	4.0	3P	Wing	Wing	go to Center line side	3	10
137	#59	4	W	DR	OB
138	#59	4	W	FC SL Throw	0	0	n	3.5	2.5	3.5	3.0	PL	3P	PH	Back	5	12	18
139	#59	4	L	DR	2	0	n	n	n	4.0		PL	BC	n		8	17
140	#59	4	W	END	2	3	n	n	n	3.5		Wing	n	n		8	4.6
141	#59	4	L	END	2	0	n	n	n	3.0		PL	3P	n		7	19
142	#59	4	W	END	0	2	1	3.5	1.5	1.5	3.5	PL	Corner	Corner	go to End line side	2	9
143	#59	4	L	DR	0	1	n	n	n	4.0		Corner	3P	n		7	11
144	#59	4	W	DR	0	2	1	3.5	1.5	3.5	3.5	PL	Wing	PL	Back	5	14
145	#59	4	L	DR	2	2	0	3.0	1.5	3.0		Wing	3P	Corner	go to Center line side	1	11
146	#59	4	W	BC BL Throw	0	2	1	3.0	2.5	2.5	3.0	Top	Wing	Wing	go to Center line side	3	18
147	#59	4	L	DR	FD
148	#59	4	L	BC BL Throw	0	2	0	4.0	1.5	4.0		PL	n	Wing	go to Center line side	1	11
149	#59	4	W	DR	0	0	n	4.5	1.5	4.5	2.5	Corner	PH	Wing	Flare	5	9
150	#59	4	L	DR	0	2	0	4.0	1.0	4.0		Wing	3P	Corner	go to Center line side	1	1.8
151	#59	4	W	DR	2	0	n	n	n	4.5		PL	Corner	n		7	15
152	#59	4	L	END	TO
153	#59	4	W	BC SL Throw	2	1	2	3.0	2.5	4.5	2.5	Wing	Top	Wing	go to End line side	4	12
154	#59	4	L	END	2	4	0	4.0	1.0	4.0		PL	n	PL	go to End line side	1	4.1
155	#59	4	W	END	2	2	2	3.0	2.5	4.5	2.5	PL	Top	Wing	go to Center line side	4	8
156	#59	4	L	DR	2	1	2	4.0	3.0	4.0	3.0	Wing	3P	PL	Down	5	7
157	#59	4	W	END	0	0	n	n	n	4.5		Wing	3P	n		7	10
158	#59	4	W	OR	TO													14
159	#59	4	L	Steal	TO
160	#59	4	W	Steal	TO
161	#59	4	L	BC BL Throw	0	2	1	3.0	3.0	3.0	3.0	Top	Corner	Corner	go to End line side	3	10
162	#59	4	W	DR	0	1	0	3.0	2.5	3.0		PL	n	3P	go to End line side	1	16
163	#59	4	W	OR	0	1	0	3.0	2.5	3.0		Corner	3P	Corner	go to End line side	1	7	14
164	#59	4	L	DR	TO
165	#59	4	W	Steal	2	0	n	n	n	2.5		PL	n	n		8	19
166	#59	4	L	FC SL Throw	RT													14
167	#59	4	L	FC SL Throw	TO													9
168	#59	4	W	BC SL Throw	0	0	n	n	n	4.5		Top	Corner	n		7	9
169	#59	4	L	DR	FD
170	#59	4	L	BC BL Throw	2	0	n	n	n	3.0		PL	3P	n		7	16
171	#59	4	W	BC BL Throw	2	5	0	3.5	1.5	3.5		Corner	n	Corner	go to End line side	1	8
172	#59	4	L	FC SL Throw	0	0	n	4.0	3.0	4.0	3.0	3P	3P	Wing	Back	5	12	14
173	#59	4	W	DR	FD													20.2
174	#59	4	W	BC SL Throw	FD													16.7
175	#59	4	W	FC SL Throw	FD													14.7
1	#69	1	L	Start of Game	2	0	n	3.0	2.5	3.0	3.0	PL	Corner	Wing	Cross	5	13
2	#69	1	W	END	2	1	1	3.0	3.0	3.0	3.0	Top	Wing	Corner	go to Center line side	3	12
3	#69	1	L	END	2	0	n	4.0	2.5	4.0	3.0	PL	Top	3P	Cross	5	n
4	#69	1	W	END	0	1	2	3.0	1.0	3.0	3.0	Wing	Top	Wing	Flare	5	13
5	#69	1	W	OR	2	0	n	4.0	3.0	3.0	3.0	PH	3P	PH	Back	6	8	14
6	#69	1	L	END	0	1	0	3.0	2.5	3.0		PL	n	3P	go to Center line side	1	13
7	#69	1	W	DR	0	0	n	n	n	3.0		PL	BC	n		8	20
8	#69	1	W	OR	2	0	n	n	n	4.0		PL	n	n		7	14	14
9	#69	1	L	END	2	0	n	n	n	1.5		PL	3P	n		7	17
10	#69	1	W	END	0	3	1	4.0	1.0	3.0	4.0	Corner	Wing	Wing	go to End line side	3	8
11	#69	1	L	DR	2	0	n	n	n	3.0		PL	Wing	n		7	10
12	#69	1	W	END	3	0	n	4.0	3.0	4.0	3.0	3P	3P	Wing	Down	5	16
13	#69	1	L	END	2	2	n	n	n	3.0		Corner	n	n		8	2.8
14	#69	1	W	END	TO
15	#69	1	L	BC SL Throw	2	0	n	n	n	1.5		PL	Corner	n		7	13
16	#69	1	W	END	0	1	3	4.0	1.0	4.0	3.0	3P	Wing	Wing	go to End line side	4	11
17	#69	1	W	OR	0	1	2	3.0	1.0	3.0	3.0	PL	3P	Wing	go to Center line side	4	7	14
18	#69	1	L	DR	TO
19	#69	1	W	BC BL Throw	3	1	n	4.0	1.0	4.0	3.0	3P	3P	Wing	Flare	5	9
20	#69	1	L	END	0	3	0	1.5	3.0	1.5		Corner	3P	Corner	go to End line side	1	5.0
21	#69	1	W	DR	2	1	n	3.0	1.0	3.0	4.0	Wing	Top	Wing	Down	5	7
22	#69	1	L	END	0	5	1	3.0	2.5	3.0	3.0	Top	Corner	Wing	go to End line side	3	6
23	#69	1	W	DR	2	0	n	n	n	3.0		PL	Corner	n		7	14
24	#69	1	L	BC BL Throw	2	0	n	n	n	4.0		Corner	3P	n		7	19
25	#69	1	W	END	2	0	n	4.0	3.0	4.0	3.0	Wing	3P	Wing	Down	5	16
26	#69	1	L	END	TO
27	#69	1	W	BC SL Throw	0	0	n	3.0	3.0	3.0	4.0	Corner	3P	Corner	Flare	5	13
28	#69	1	L	DR	2	0	n	n	n	1.5		PL	BC	n		8	20
29	#69	1	W	END	0	2	1	4.0	3.0	3.0	4.0	Corner	3P	Wing	go to End line side	3	4.6
30	#69	1	L	DR	0	0	n	n	n	3.0		PL	n	n		8	18
31	#69	1	W	DR	0	1	0	3.0	1.0	3.0		PL	n	PH	go to End line side	1	17
32	#69	1	L	DR	RT
33	#69	1	L	BC BL Throw	2	1	1	3.0	3.0	1.5	3.0	Top	Wing	Corner	go to Center line side	3	10
34	#69	1	W	END	3	2	1	4.0	1.0	3.0	4.0	3P	Wing	Wing	go to Center line side	3	8
35	#69	1	L	END	TO
36	#69	1	W	FC SL Throw	2	1	3	4.0	1.5	4.0	4.0	Wing	Wing	Corner	Down	5	2.8	14
37	#69	1	L	END	BS													14 + ��
38	#69	2	W	Start of 2Q	2	1	0	4.0	1.5	4.0		Corner	3P	Corner	go to Center line side	1	16
39	#69	2	L	END	0	1	2	2.0	2.5	4.0	2.5	PL	PH	Corner	go to End line side	4	11
40	#69	2	W	DR	0	2	0	4.0	1.5	4.0		Wing	n	Wing	go to End line side	1	6
41	#69	2	L	DR	0	1	n	4.0	2.0	4.0	2.5	Corner	Top	Corner	Flare	5	2.0
42	#69	2	W	DR	0	0	n	n	n	4.0		Wing	Top	n		8	4.0
43	#69	2	L	DR	0	2	1	4.0	2.0	2.5	4.0	PL	Corner	Corner	go to End line side	3	6
44	#69	2	L	OR	2	0	n	n	n	2.5		PL	n	n		7	14	14
45	#69	2	W	END	0	1	n	4.0	1.5	4.0	1.0	PL	Corner	Wing	Back	5	11
46	#69	2	L	DR	TO
47	#69	2	W	Steal	2	1	0	4.0	3.0	4.0		PL	BC	PL	Back pick (Front)	1	17
48	#69	2	L	END	TO
49	#69	2	W	BC SL Throw	3	1	n	n	n	4.0		3P	Top	n		7	11
50	#69	2	L	END	0	3	1	4.0	3.0	4.0	4.0	Wing	Corner	Corner	go to End line side	3	3.9
51	#69	2	L	OR	0	0	n	n	n	3.0		PL	n	n		7	14	14
52	#69	2	W	DR	0	0	n	n	n	4.0		Corner	Top	n		8	3.5
53	#69	2	L	DR	FD
54	#69	2	L	FC SL Throw	TO													17
55	#69	2	W	Steal	0	2	0	4.0	1.0	4.0		Corner	n	3P	go to End line side	1	12
56	#69	2	W	OR	FD													14
57	#69	2	W	FC BL Throw	3	0	n	n	n	4.0		3P	Wing	n		7	11	14
58	#69	2	L	END	TO
59	#69	2	W	Steal	0	2	0	4.0	1.0	4.0		Wing	n	Wing	go to Center line side	1	3.4
60	#69	2	L	DR	TO
61	#69	2	W	BC SL Throw	RT
62	#69	2	W	FC SL Throw	2	1	0	3.0	4.0	3.0		Corner	3P	Wing	go to End line side	1	13	19
63	#69	2	L	END	FD
64	#69	2	L	BC SL Throw	TO
65	#69	2	W	Steal	0	2	2	3.0	4.0	3.0	3.0	Wing	Top	Wing	go to Center line side	4	8
66	#69	2	W	OR	2	0	n	n	n	3.0		PL	n	n		7	14	14
67	#69	2	L	BC BL Throw	2	0	n	n	n	1.0		PL	Top	n		7	17
68	#69	2	W	END	2	1	n	4.0	1.0	4.0	3.0	PH	PH	PL	Cross	5	12
69	#69	2	L	END	0	2	0	4.5	1.5	4.5		Wing	Top	Wing	go to End line side	1	10
70	#69	2	W	DR	RT
71	#69	2	W	BC SL Throw	TO
72	#69	2	L	Steal	0	0	n	n	n	4.0		PH	PL	n		7	18
73	#69	2	W	DR	0	0	n	n	n	3.0		PL	n	n		8	17
74	#69	2	L	BC BL Throw	TO
75	#69	2	W	BC SL Throw	TO
76	#69	2	L	Steal	OB
77	#69	2	L	FC BL Throw	2	0	n	n	n	4.5		Corner	Corner	n		7	3.6	10
78	#69	2	W	END	0	3	1	3.0	4.0	3.0	3.0	Top	PH	Wing	go to Center line side	3	7
79	#69	2	L	DR	FD
80	#69	2	L	FC SL Throw	0	1	1	4.0	1.0	1.0	4.0	PL	Wing	Corner	go to Center line side	2	7	14
81	#69	2	W	DR	FD													14.7
82	#69	3	L	Start of 3Q	TO
83	#69	3	W	Steal	2	0	n	n	n	3.0		PL	Wing	n		7	18
84	#69	3	L	END	2	1	1	3.0	2.5	3.0	2.5	PL	3P	3P	Around	1	15
85	#69	3	W	END	0	1	0	3.0	1.0	3.0		Wing	3P	Wing	go to Center line side	1	14
86	#69	3	W	OR	0	0	n	3.0	3.0	3.0	3.0	Wing	Corner	Wing	Flare	5	11	14
87	#69	3	L	BC BL Throw	0	2	1	4.0	1.5	2.5	4.0	PL	Wing	Top	go to End line side	3	8
88	#69	3	L	OR	2	0	n	n	n	2.5		PL	n	n		7	6	7
89	#69	3	W	END	0	0	n	n	n	4.0		3P	Wing	n		7	12
90	#69	3	L	DR	FD
91	#69	3	L	BC SL Throw	0	1	1	3.0	2.5	3.0	3.0	PH	Corner	Wing	go to End line side	3	15
92	#69	3	W	DR	2	0	n	4.0	1.0	4.0	3.0	PL	3P	Corner	Cross	5	15
93	#69	3	L	END	TO
94	#69	3	W	FC SL Throw	0	1	1	4.0	1.0	3.0	4.0	Corner	Wing	Wing	go to End line side	3	6	14
95	#69	3	W	OR	0	0	n	n	n	3.0		Top	Corner	n		7	10	14
96	#69	3	L	DR	2	2	1	4.0	3.0	3.0	3.0	PL	PH	Wing	Back	6	1.7
97	#69	3	W	END	0	3	n	n	n	3.0		PH	Top	n		8	7
98	#69	3	L	DR	RT
99	#69	3	L	FC SL Throw	0	2	0	4.0	2.5	4.0		Corner	PH	Wing	go to End line side	1	0.0	12
100	#69	3	W	DR	0	1	2	4.0	1.0	3.0	3.0	PL	PL	Top	go to Center line side	4	17
101	#69	3	W	FC BL Throw	3	0	n	4.0	3.0	4.0	3.0	3P	Top	Top	Down	5	9	14
102	#69	3	L	END	2	1	1	3.0	1.5	1.5	3.0	PL	Wing	Wing	go to End line side	2	13
103	#69	3	W	END	3	0	n	n	n	4.0		3P	Top	n		7	16
104	#69	3	L	END	0	3	1	3.0	2.5	2.5	3.0	PH	3P	Wing	go to Center line side	2	1.7
105	#69	3	L	OR	2	0	n	n	n	3.0		PL	n	n		7	14	14
106	#69	3	W	END	0	0	n	4.0	1.0	4.0	3.0	3P	3P	Wing	Flare	5	10
107	#69	3	L	DR	TO
108	#69	3	W	BC SL Throw	2	1	3	4.0	3.0	3.0	3.0	PL	Corner	Wing	go to End line side	4	16
109	#69	3	L	END	TO
110	#69	3	W	Steal	0	1	1	3.0	3.0	3.0	3.0	PL	PH	PH	go to Center line side	2	18
111	#69	3	W	OR	2	0	n	n	n	4.0		PL	n	n		7	14	14
112	#69	3	L	END	TO
113	#69	3	W	BC SL Throw	0	1	2	4.0	3.0	1.0	3.0	Corner	PH	Wing	go to Center line side	4	12
114	#69	3	L	DR	0	3	0	3.0	2.5	3.0		Wing	n	Wing	go to End line side	1	6
115	#69	3	L	OR	0	1	1	3.0	2.5	2.5	3.0	PL	Wing	Wing	go to Center line side	2	7	14
116	#69	3	W	DR	2	1	1	4.0	1.0	3.0	4.0	PL	PH	3P	go to Center line side	3	16
117	#69	3	L	END	2	0	n	n	n	3.0		PL	BC	n		8	18
118	#69	3	W	END	0	1	2	4.0	1.0	1.0	3.0	PL	PH	Wing	go to End line side	4	13
119	#69	3	L	DR	2	0	n	n	n	3.0		PL	BC	n		8	19
120	#69	3	W	END	0	0	n	4.0	3.0	3.0	3.0	PL	Corner	Wing	Back	6	11
121	#69	3	L	DR	FD
122	#69	3	L	FC BL Throw	2	0	n	n	n	2.0		PL	Corner	n		7	7	14
123	#69	3	W	END	3	2	1	4.0	1.5	4.0	4.0	3P	Corner	Top	Down	5	10
124	#69	3	L	BC BL Throw	0	0	n	n	n	4.0		PL	n	n		8	16
125	#69	3	W	DR	FD
126	#69	3	W	FC SL Throw	FD													14
127	#69	4	W	Start of 4Q	2	0	n	n	n	4.0		PL	3P	n		8	17
128	#69	4	L	END	2	1	1	4.0	4.0	1.0	4.0	PL	Top	3P	go to Center line side	3	15
129	#69	4	W	END	FD
130	#69	4	W	FC SL Throw	0	1	1	4.0	1.0	1.5	4.0	Top	Wing	Wing	go to Center line side	3	4.1	14
131	#69	4	L	DR	TO
132	#69	4	W	BC BL Throw	RT
133	#69	4	W	FC SL Throw	2	1	2	4.0	3.0	3.0	1.5	PL	Top	Wing	Back	6	9	16
134	#69	4	L	END	2	1	0	4.0	1.0	4.0		PL	n	3P	go to End line side	1	18
135	#69	4	W	END	TO
136	#69	4	L	BC SL Throw	2	0	n	n	n	3.0		PL	3P	n		7	18
137	#69	4	W	END	0	1	1	4.0	3.0	4.0	4.0	PH	Wing	Wing	go to End line side	3	7
138	#69	4	L	DR	2	2	0	3.0	2.0	3.0		Wing	n	Wing	go to End line side	1	4.0
139	#69	4	W	END	0	0	n	4.0	1.0	4.0	4.0	Wing	PH	Corner	Down	5	15
140	#69	4	L	DR	2	1	2	3.0	2.0	4.0	4.0	Corner	Top	Wing	go to Center line side	4	11
141	#69	4	W	END	0	2	1	3.0	1.5	3.0	4.0	PL	3P	3P	Back	5	16
142	#69	4	L	DR	TO
143	#69	4	W	Steal	0	1	1	4.0	1.5	3.0	4.0	3P	PH	Wing	go to Center line side	3	8
144	#69	4	L	DR	0	2	0	4.0	4.0	4.0		3P	Wing	Wing	go to End line side	1	8
145	#69	4	W	BC BL Throw	0	1	3	4.0	3.0	4.0	3.0	Wing	Wing	Corner	Flare	5	11
146	#69	4	L	DR	2	4	0	2.0	1.0	2.0		Wing	n	Wing	go to End line side	1	3.8
147	#69	4	W	END	2	3	3	3.0	1.0	3.0	3.0	Corner	Top	Corner	Flare	5	10
148	#69	4	L	END	FD
149	#69	4	L	FC BL Throw	2	1	n	n	n	2.0		Top	Corner	n		7	7	14
150	#69	4	W	END	FD
151	#69	4	W	FC SL Throw	2	0	n	3.0	1.0	3.0	3.0	Wing	3P	Top	Back	5	8	14
152	#69	4	L	END	0	1	n	n	n	4.0		Wing	Corner	n		8	0.1
153	#69	4	W	DR	2	1	n	3.0	1.0	3.0	3.0	Corner	Top	PL	Flare	5	8
154	#69	4	L	BC BL Throw	0	2	0	4.0	2.0	4.0		Corner	Corner	Corner	go to End line side	1	4.9
155	#69	4	L	OR	2	0	n	n	n	3.0		Corner	n	n		7	0.4	1.2
156	#69	4	W	BC BL Throw	2	1	2	3.0	1.0	3.0	4.0	Corner	3P	Corner	Flare	5	14
157	#69	4	L	END	TO
158	#69	4	W	BC SL Throw	2	2	2	3.0	1.0	3.0	4.0	Wing	Top	Corner	Flare	5	9
159	#69	4	L	END	TO
160	#69	4	W	BC BL Throw	0	1	2	4.0	1.5	4.0	3.0	3P	Corner	Wing	go to Center line side	4	8
161	#69	4	L	DR	FD
162	#69	4	L	FC BL Throw	2	1	2	3.0	1.0	1.0	2.0	PL	Top	Corner	go to End line side	4	7	14
163	#69	4	W	BC BL Throw	TO
164	#69	4	L	BC BL Throw	0	1	0	4.0	4.0	4.0		3P	n	Top	go to End line side	1	13
165	#69	4	L	OR	BS													14
1	#65	1	W	Start of Game	0	1	0	3.0	1.0	3.0		3P	n	Wing	go to Center line side	1	15
2	#65	1	L	DR	2	1	n	n	n	1.0		PH	Corner	n		7	6
3	#65	1	W	END	0	0	n	n	n	3.0		PH	n	n		8	16
4	#65	1	L	DR	TO
5	#65	1	W	BC SL Throw	2	0	n	n	n	3.0		PL	Wing	n		7	15
6	#65	1	L	END	2	1	0	4.5	1.5	4.5		Corner	Top	Corner	go to End line side	1	10
7	#65	1	W	END	0	2	1	3.0	3.0	3.0	3.0	PL	Wing	Wing	go to End line side	2	12
8	#65	1	L	DR	2	1	1	4.5	4.5	1.0	4.5	Corner	PH	Wing	go to Center line side	3	9
9	#65	1	W	END	2	0	n	n	n	2.0		PL	Wing	n		7	14
10	#65	1	L	BC BL Throw	2	2	1	4.5	2.5	1.0	4.5	Top	Wing	Wing	go to Center line side	3	11
11	#65	1	W	END	0	1	0	3.0	3.0	3.0		3P	n	Wing	go to End line side	1	18
12	#65	1	W	OR	RT													14
13	#65	1	W	FC SL Throw	TO													14
14	#65	1	L	BC SL Throw	TO
15	#65	1	W	Steal	FD
16	#65	1	L	END	2	1	0	4.5	1.5	4.5		Corner	n	PL	go to End line side	1	15
17	#65	1	W	END	2	0	n	4.5	3.0	3.0	2.0	PL	3P	Wing	Cross	6	14
18	#65	1	L	END	0	1	3	4.5	1.5	1.0	4.5	Top	Wing	Wing	go to End line side	4	9
19	#65	1	W	DR	0	0	n	n	n	3.0		3P	3P	n		8	14
20	#65	1	L	DR	0	0	n	n	n	1.5		PL	Corner	n		7	3.8
21	#65	1	W	DR	2	0	n	n	n	3.0		PL	3P	n		7	15
22	#65	1	L	END	FD
23	#65	1	L	BC SL Throw	0	0	n	4.5	1.5	4.5	2.5	Corner	Top	Corner	Back	5	17
24	#65	1	W	DR	2	0	n	2.0	1.0	2.0	3.0	Corner	3P	PL	Down	5	15
25	#65	1	L	BC BL Throw	0	1	1	4.5	1.5	2.5	4.5	PH	Wing	Wing	go to End line side	3	14
26	#65	1	L	OR	2	0	n	n	n	2.5		Wing	Wing	n		7	3.2	14
27	#65	1	W	END	0	2	0	2.0	3.0	2.0		Corner	Top	Corner	go to End line side	1	9
28	#65	1	L	DR	0	1	0	1.0	4.5	1.0	4.5	Corner	3P	3P	Around	1	12
29	#65	1	W	DR	TO
30	#65	1	L	Steal	FD
31	#65	1	L	BC SL Throw	3	0	n	n	n	4.5		3P	3P	n		8	21
32	#65	1	W	END	TO
33	#65	1	L	BC SL Throw	0	0	n	n	n	2.5		Top	Corner	n		7	11
34	#65	1	W	DR	OB
35	#65	1	W	FC BL Throw	3	0	n	4.5	3.0	4.5	2.0	3P	BL	Wing	Down	5	12	13
36	#65	1	L	END	2	2	3	4.5	2.0	1.5	4.5	Top	Wing	Corner	go to End line side	4	4.9
37	#65	1	W	END	FD
38	#65	1	L	DR	2	1	0	4.5	2.0	4.5		PH	n	PH	go to Center line side	1	12
39	#65	1	W	END	2	0	n	n	n	4.5		PL	3P	n		7	17
40	#65	1	L	END	2	1	3	4.5	1.5	4.5	4.5	Corner	Wing	Corner	Flare	5	11
41	#65	1	W	END	0	2	1	4.5	1.0	1.0	4.5	PL	Corner	Corner	go to End line side	2	6
42	#65	2	W	Start of 2Q	0	1	1	3.0	3.0	2.0	3.0	Top	Corner	Wing	go to End line side	3	17
43	#65	2	L	DR	FD
44	#65	2	L	FC SL Throw	0	1	0	1.5	4.5	1.5		Top	n	Top	go to Center line side	1	13	18
45	#65	2	W	DR	0	1	0	3.0	3.0	3.0		Corner	n	Corner	go to End line side	1	9
46	#65	2	L	DR	2	1	1	4.5	1.5	4.5	4.5	PL	Wing	Wing	Back	5	13
47	#65	2	W	END	2	0	n	n	n	3.0		PL	n	n		8	18
48	#65	2	L	END	2	3	2	4.5	2.0	4.5	1.5	Corner	Top	Corner	go to Center line side	4	4.8
49	#65	2	W	END	2	3	1	3.0	3.0	3.0	3.0	Corner	Top	Wing	go to Center line side	3	3.2
50	#65	2	L	END	2	1	n	4.5	1.5	4.5	4.5	PL	3P	3P	Back	5	13
51	#65	2	W	END	3	1	1	3.0	3.0	3.0	3.0	3P	Wing	Wing	go to End line side	3	12
52	#65	2	L	END	FD
53	#65	2	L	FC BL Throw	0	0	n	4.5	2.0	4.5	1.5	3P	BL	PH	Back	5	20	21
54	#65	2	W	DR	OB
55	#65	2	W	FC BL Throw	3	0	n	3.0	2.0	3.0	3.0	3P	3P	Wing	Down	5	10	15
56	#65	2	L	END	0	2	1	4.5	2.0	1.5	4.5	Top	Corner	Corner	go to End line side	3	2.8
57	#65	2	W	DR	2	1	n	n	n	3.0		PL	n	n		8	15
58	#65	2	L	END	TO
59	#65	2	W	Steal	0	2	1	3.0	2.0	3.0	3.0	3P	3P	Wing	Down	5	11
60	#65	2	L	DR	0	2	2	4.5	1.5	4.5	1.5	Corner	Top	Wing	go to End line side	4	0.5
61	#65	2	W	DR	FD
62	#65	2	L	END	0	3	n	n	n	4.5		PH	Wing	n		7	2.7
63	#65	2	W	DR	0	1	1	3.0	3.0	3.0	3.0	3P	Corner	Wing	go to End line side	3	9
64	#65	2	L	DR	0	2	1	4.5	1.5	4.5	4.5	3P	Wing	Wing	go to Center line side	3	7
65	#65	2	W	DR	0	0	n	n	n	3.0		Top	n	n		8	13
66	#65	2	L	DR	0	1	2	4.5	1.5	2.0	1.5	PH	Corner	Wing	go to End line side	4	4.4
67	#65	2	W	DR	TO
68	#65	2	L	BC SL Throw	2	0	n	4.5	2.0	2.0	4.5	PL	PH	Wing	Back	6	7
69	#65	2	W	END	0	1	1	2.0	4.5	2.0	4.5	PL	Corner	Wing	Flare	5	15
70	#65	2	W	OR	0	0	n	n	n	2.0		Top	PL	n		7	10	14
71	#65	2	L	DR	0	0	n	4.5	2.0	4.5	4.5	3P	3P	Wing	Down	5	18
72	#65	2	W	DR	3	0	n	4.5	1.0	4.5	2.0	3P	PH	Wing	Down	5	7
73	#65	2	L	END	0	1	0	4.5	1.5	4.5		3P	n	3P	go to End line side	1	17
74	#65	2	W	DR	FD
75	#65	2	W	BC SL Throw	2	2	0	2.0	4.5	2.0		Corner	Wing	Wing	go to End line side	1	3.2
76	#65	2	L	END	FD
77	#65	2	L	FC SL Throw	2	3	1	1.5	2.0	4.5	1.5	Top	Wing	Corner	go to Center line side	3	2.3	14
78	#65	2	L	FC BL Throw	0	2	2	4.5	1.5	2.0	4.5	PL	PH	Top	go to End line side	4	4.5	14
79	#65	2	W	DR	0	0	n	4.5	2.0	4.5	4.5	Wing	3P	Corner	Flare	5	4.4	19.5
80	#65	3	L	Start of 3Q	0	1	1	4.5	3.5	3.5	4.5	Wing	Top	Top	go to End line side	3	19
81	#65	3	W	BC BL Throw	0	0	n	3.0	1.0	3.0	2.0	PH	Wing	PH	Down	5	16
82	#65	3	L	DR	0	2	5	4.5	1.5	3.5	1.0	Wing	Top	Corner	go to End line side	4	1.3
83	#65	3	L	OR	0	1	1	1.0	3.5	3.5	1.0	3P	Top	Top	go to End line side	3	6	14
84	#65	3	W	DR	2	0	n	n	n	3.0		PL	3P	n		7	16
85	#65	3	L	END	0	1	2	4.5	3.5	3.5	3.5	PH	Wing	Top	go to End line side	4	10
86	#65	3	W	DR	0	1	0	2.0	4.5	2.0		PL	Corner	Corner	go to Center line side	1	10
87	#65	3	L	DR	BS
88	#65	3	W	BS	2	0	n	n	n	3.0		PL	PH	n		7	16
89	#65	3	L	END	2	0	n	n	n	1.0		Top	Wing	n		7	10
90	#65	3	W	END	0	1	1	3.0	1.0	3.0	4.5	Wing	Wing	Corner	Down	5	13
91	#65	3	L	DR	2	2	0	3.5	1.5	3.5		Corner	n	Corner	go to End line side	1	4.3
92	#65	3	W	END	0	2	0	3.0	4.5	3.0		3P	n	Wing	go to End line side	1	12
93	#65	3	L	DR	0	1	1	4.5	3.5	3.5	4.5	PL	3P	3P	go to Center line side	2	4.5
94	#65	3	W	DR	2	1	2	2.0	4.5	4.5	3.0	Corner	Corner	Wing	go to Center line side	4	8
95	#65	3	L	END	0	1	n	n	n	1.0		Top	Corner	n		7	7
96	#65	3	W	DR	0	1	0	4.5	2.0	4.5		Corner	3P	Wing	go to End line side	1	12
97	#65	3	L	DR	0	0	n	n	n	3.5		PH	PL	n		7	11
98	#65	3	L	OR	0	0	n	n	n	3.5		PH	n	n		7	13	14
99	#65	3	W	DR	FD
100	#65	3	W	FC SL Throw	0	0	n	n	n	2.0		PH	Top	n		7	8	15
101	#65	3	L	DR	0	0	n	4.5	3.5	4.5	3.5	Wing	3P	Corner	Cross	5	8
102	#65	3	W	DR	0	4	0	3.0	3.0	3.0		Corner	n	Wing	go to End line side	1	3.6
103	#65	3	L	DR	FD
104	#65	3	L	FC SL Throw	0	1	1	4.5	3.5	1.0	4.5	Top	Wing	Wing	go to End line side	3	9	16
105	#65	3	W	DR	2	0	n	n	n	3.0		Wing	n	n		8	16
106	#65	3	L	END	TO
107	#65	3	W	Steal	TO
108	#65	3	L	BC BL Throw	2	0	n	2.5	1.5	2.5	4.5	Corner	3P	Corner	Down	5	13
109	#65	3	W	END	2	1	1	4.5	3.0	2.0	4.5	Top	Corner	Corner	go to End line side	3	14
110	#65	3	L	END	0	1	1	2.5	1.5	4.5	2.5	PH	Corner	Corner	go to End line side	3	8
111	#65	3	L	OR	2	1	0	4.5	2.5	4.5		PL	n	PL	Around	1	14	14
112	#65	3	W	END	FD
113	#65	3	W	FC BL Throw	2	1	1	3.0	1.0	3.0	2.0	Corner	Corner	Wing	Flare	5	10	15
114	#65	3	L	END	0	0	n	2.5	1.5	2.5	4.5	Corner	3P	Corner	Flare	5	16
115	#65	3	W	DR	TO
116	#65	3	L	BC BL Throw	FD
117	#65	3	W	END	OB
118	#65	3	W	FC SL Throw	0	2	0	3.0	4.5	3.0	4.5	3P	3P	3P	Around	1	8	12
119	#65	3	L	DR	0	2	1	4.5	1.5	2.5	4.5	Top	Corner	Wing	go to End line side	3	2.9	20.5
120	#65	4	W	Start of 4Q	0	1	2	3.0	2.0	3.0	4.5	PL	Corner	Wing	go to Center line side	4	11
121	#65	4	L	DR	TO
122	#65	4	W	Steal	2	0	n	n	n	2.0		PL	n	n		7	24
123	#65	4	L	END	FD
124	#65	4	L	BC SL Throw	2	0	n	n	n	2.5		Top	Corner	n		7	16
125	#65	4	W	END	0	0	n	n	n	3.0		PL	3P	n		7	14
126	#65	4	L	DR	0	1	1	4.5	1.5	4.5	4.5	PL	PH	Wing	Back	5	14
127	#65	4	W	DR	FD
128	#65	4	W	FC SL Throw	2	1	0	4.5	3.0	4.5		Wing	Top	Corner	go to Center line side	1	7	14
129	#65	4	L	END	2	1	1	4.5	1.0	2.5	4.5	Top	Wing	Wing	go to End line side	3	16
130	#65	4	W	END	0	1	2	3.0	1.0	3.0	2.0	Corner	Top	Corner	Flare	5	10
131	#65	4	L	BC BL Throw	0	0	n	n	n	4.5		Corner	Wing	n		8	8
132	#65	4	W	DR	0	0	n	n	n	4.5		PL	Wing	n		7	13
133	#65	4	L	DR	2	0	n	n	n	2.5		Top	Top	n		7	14
134	#65	4	W	END	FD
135	#65	4	L	END	0	1	2	4.5	1.0	4.5	2.5	PL	Top	PL	Down	5	14
136	#65	4	W	DR	0	1	n	n	n	4.5		Corner	3P	n		8	2.6
137	#65	4	L	DR	2	1	2	4.5	1.0	4.5	1.5	Corner	Top	Corner	Flare	5	10
138	#65	4	W	END	0	0	n	n	n	3.0		Wing	3P	n		7	14
139	#65	4	L	DR	2	1	3	4.5	1.5	2.5	1.0	PL	PH	Top	go to End line side	4	12
140	#65	4	W	BC BL Throw	FD
141	#65	4	L	DR	TO
142	#65	4	W	Steal	0	1	0	2.0	4.5	2.0		Wing	n	Wing	go to Center line side	1	11
143	#65	4	W	OR	0	1	1	3.0	2.0	2.0	3.0	PL	Top	Top	go to End line side	2	10	14
144	#65	4	L	DR	2	1	0	4.5	4.5	4.5		Top	n	Top	go to End line side	1	14
145	#65	4	W	END	RT
146	#65	4	W	BC BL Throw	0	0	n	3.0	4.5	3.0	3.0	Corner	3P	Corner	Flare	5	15	22
147	#65	4	L	DR	BS
148	#65	4	W	BS	RT
149	#65	4	W	FC SL Throw	2	1	1	3.0	1.0	3.0	4.5	Wing	3P	Corner	Down	5	10	14
150	#65	4	L	END	2	1	2	4.5	1.5	2.5	4.5	PL	Wing	3P	go to Center line side	4	12
151	#65	4	W	END	0	1	3	4.5	2.0	1.0	3.0	PL	Wing	Wing	go to Center line side	4	4.2
152	#65	4	L	DR	FD
153	#65	4	W	END	2	1	n	4.5	3.0	4.5	2.0	PL	3P	Wing	Back	5	7
154	#65	4	L	END	0	1	2	4.5	1.0	4.5	2.5	Wing	Top	Wing	Down	5	9
155	#65	4	W	DR	RT
156	#65	4	W	BC SL Throw	2	3	0	4.5	2.0	4.5		Corner	Corner	Corner	go to End line side	1	10
157	#65	4	L	FC SL Throw	0	1	0	4.5	1.5	4.5		3P	n	Wing	go to Center line side	1	10	14
158	#65	4	W	DR	FD
159	#65	4	L	END	0	0	n	n	n	2.5		PH	n	n		8	15
160	#65	4	L	OR	0	2	2	4.5	1.0	4.5	2.5	Corner	Wing	Corner	Flare	5	3.1	14
161	#65	4	L	OR	OB													14
162	#65	4	L	FC SL Throw	0	0	n	4.5	4.5	4.5	2.5	3P	SL	Top	Cross	5	10	11
163	#65	4	W	DR	FD
164	#65	4	L	END	TO
165	#65	4	W	Steal	Game end													22.0
1	#8	1	L	Start of 1Q	TO
2	#8	1	W	Steal	0	3	1	3.0	4.5	2.0	3.0	Top	Wing	Wing	go to Center line side	3	8
3	#8	1	L	DR	0	2	1	4.5	3.0	2.0	4.5	Top	Wing	Wing	go to End line side	3	7
4	#8	1	W	DR	TO
5	#8	1	L	BC SL Throw	0	0	n	n	n	3.0		PL	3P	n		8	16
6	#8	1	L	OR	2	0	n	3.0	3.0	3.0	2.0	PL	Top	Wing	Down	6	4.0	14
7	#8	1	W	END	0	1	0	3.5	4.5	3.5		Corner	n	Corner	go to End line side	1	9
8	#8	1	L	DR	3	0	n	n	n	3.0		3P	3P	n		7	16
9	#8	1	W	END	FD
10	#8	1	L	END	0	1	n	n	n	2.0		3P	n	n		8	1.1
11	#8	1	W	BC BL Throw	2	1	1	3.0	1.0	3.0	3.5	Top	Wing	PH	Down	5	14
12	#8	1	L	END	0	n	n	n	n	4.5		Top	Corner	n		7	15
13	#8	1	W	DR	FD
14	#8	1	W	FC SL Throw	0	2	1	2.0	1.0	2.0	3.5	Wing	Corner	Corner	Flare	5	1.0	14
15	#8	1	L	DR	TO
16	#8	1	W	Steal	2	0	n	n	n	3.5		PL	BC	n		8	19
17	#8	1	L	BC BL Throw	0	0	n	n	n	4.5		Wing	Top	n		7	15
18	#8	1	W	DR	0	1	3	3.5	2.0	4.5	3.0	PL	Corner	Wing	go to Center line side	4	4.9
19	#8	1	L	DR	2	1	1	4.5	3.0	4.5	3.0	Corner	Wing	Corner	Flare	5	11
20	#8	1	W	END	0	1	6	3.5	4.5	2.0	3.5	Top	Corner	Wing	go to End line side	4	3.7
21	#8	1	L	DR	2	1	2	3.0	1.0	2.0	4.5	PL	Corner	Corner	go to End line side	4	8
22	#8	1	W	END	2	1	0	4.5	2.0	4.5		Wing	3P	Corner	go to Center line side	1	3.8
23	#8	1	L	END	0	1	0	3.0	1.0	3.0		Corner	n	Corner	go to End line side	1	16
24	#8	1	W	DR	0	0	n	n	n	3.5		Wing	3P	n		7	15
25	#8	1	L	BC BL Throw	0	1	0	3.0	3.0	3.0		3P	n	Wing	go to End line side	1	16
26	#8	1	L	OR	0	2	0	3.0	3.0	3.0		Corner	Top	Corner	go to End line side	1	9	14
27	#8	1	W	DR	0	0	n	n	n	2.0		PL	Top	n		7	16
28	#8	1	L	DR	3	1	0	2.0	3.0	2.0		3P	n	Wing	ON-Down	1	15
29	#8	1	W	END	0	2	2	3.5	1.0	3.5	2.0	3P	Top	Wing	Flare	5	7
30	#8	1	L	DR	TO
31	#8	1	W	BC BL Throw	0	2	0	2.5	2.5	2.5		Wing	Top	Corner	go to Center line side	1	13
32	#8	1	L	DR	0	2	1	3.0	3.0	2.0	3.0	Top	Wing	Wing	go to Center line side	3	6
33	#8	1	W	BC BL Throw	2	2	1	4.5	1.0	4.5	2.5	Corner	PH	Corner	Flare	5	10
34	#8	1	L	END	3	1	0	3.0	3.0	3.0		3P	n	Wing	go to End line side	1	19
35	#8	1	W	END	TO
36	#8	1	L	Steal	0	1	n	3.0	3.0	3.0	3.0	Corner	PH	Corner	Back	5	4.8	21.5
37	#8	2	L	Start of 2Q	BS
38	#8	2	W	BS	FD
39	#8	2	W	BC SL Throw	0	2	n	4.5	1.0	4.5	2.5	Wing	Corner	Corner	Flare	5	12
40	#8	2	W	OR	0	0	n	n	n	2.5		PL	n	n		7	14	14
41	#8	2	L	DR	0	0	n	n	n	3.0		PL	n	n		8	7
42	#8	2	W	DR	2	1	1	2.5	3.5	4.5	2.5	PL	Wing	Wing	go to End line side	3	12
43	#8	2	L	BC BL Throw	0	2	n	4.5	3.0	4.5	3.0	Wing	Wing	Corner	Down	5	3.5
44	#8	2	W	DR	FD
45	#8	2	W	FC SL Throw	2	0	n	n	n	2.5		Wing	3P	n		7	12	14
46	#8	2	L	END	0	0	n	n	n	2.0		Top	Corner	n		7	10
47	#8	2	W	DR	0	2	1	2.5	1.0	2.5	3.5	Corner	PH	Corner	Flare	5	3.5
48	#8	2	L	DR	OB
49	#8	2	L	FC SL Throw	2	0	n	3.0	4.5	3.0	3.0	Corner	3P	Corner	Flare	5	6	10
50	#8	2	W	END	0	n	0	3.5	2.5	3.5		Wing	Top	Corner	go to End line side	1	12
51	#8	2	L	DR	0	0	n	2.0	4.5	4.5	3.0	Wing	3P	Wing	Flare	6	13
52	#8	2	W	DR	0	4	1	2.5	3.5	2.5	4.5	Corner	Corner	Corner	Flare	5	6
53	#8	2	L	DR	0	1	n	3.0	2.0	3.0	3.0	3P	3P	Top	Flare	5	14
54	#8	2	W	DR	TO
55	#8	2	L	BC SL Throw	TO
56	#8	2	W	Steal	0	0	n	n	n	3.5		PL	Top	n		7	19
57	#8	2	L	DR	2	1	1	3.0	4.5	3.0	4.5	Wing	Wing	Wing	Around	1	7
58	#8	2	W	END	0	2	1	2.5	1.0	2.5	2.5	Corner	Wing	Corner	Flare	5	3.2
59	#8	2	L	DR	0	1	n	3.0	1.0	3.0	2.0	Corner	Wing	Corner	Flare	5	3.8
60	#8	2	W	BC BL Throw	TO
61	#8	2	L	Steal	2	1	1	3.0	3.0	2.0	3.0	PL	3P	3P	go to End line side	3	16
62	#8	2	W	END	0	3	0	3.5	2.5	3.5		Wing	Wing	Wing	go to Center line side	1	11
63	#8	2	L	DR	0	0	n	n	n	4.5		Wing	3P	n		7	13
64	#8	2	W	DR	2	1	2	3.5	1.0	3.5	3.5	Corner	PH	Corner	Flare	5	9
65	#8	2	L	END	0	n	1	3.0	4.5	3.0	3.0	3P	Corner	Corner	go to End line side	3	11
66	#8	2	W	BC SL Throw	2	2	0	3.5	2.5	3.5		PL	n	Wing	go to Center line side	1	6
67	#8	2	L	END	3	1	0	3.0	1.0, 4.5	3.0		3P	n	Top, Top	ON-Down	1	14
68	#8	2	W	END	2	2	0	3.5	1.0	3.5		Wing	n	Corner	go to End line side	1	6
69	#8	2	L	BC BL Throw	3	2	0	3.0	4.5	3.0		3P	Top	Top	go to Center line side	1	2.2
70	#8	2	W	END	2	n	1	3.5	2.5	2.5	3.5	PL	Wing	Wing	go to End line side	2	4.9
71	#8	2	L	END	2Q end													23.2
72	#8	3	W	Start of 3Q	2	2	n	n	n	3.5		PH	PL	n		7	8
73	#8	3	L	END	FD
74	#8	3	L	FC SL Throw	2	1	1	3.0	1.0	1.0	3.0	PL	Corner	Wing	go to End line side	2	6	19
75	#8	3	W	END	FD
76	#8	3	W	FC SL Throw	RT													21
77	#8	3	W	FC BL Throw	0	1	0	3.5	1.0	3.5		PL	BL	PL	go to End line side	1	11	14
78	#8	3	L	DR	2	0	n	n	n	4.5		PL	3P	n		7	17
79	#8	3	W	END	2	2	2	3.5	1.0	3.5	3.5	Wing	PH	Corner	Down	5	10
80	#8	3	L	END	FD
81	#8	3	L	FC SL Throw	FD													19
82	#8	3	L	FC BL Throw	0	0	n	4.5	3.0	4.5	3.0	3P	BL	Top	Down	5	14	16
83	#8	3	W	DR	FD
84	#8	3	W	FC BL Throw	0	4	0	3.5	1.0	3.5		Top	3P	Wing	go to Center line side	1	2.3	14
85	#8	3	L	DR	TO
86	#8	3	W	FC SL Throw	OB													14
87	#8	3	W	FC BL Throw	TO													3.5
88	#8	3	L	BC SL Throw	2	0	n	4.5	1.0	4.5	2.0	Corner	Top	Corner	Flare	5	18
89	#8	3	W	END	FD
90	#8	3	W	FC SL Throw	2	2	1	3.5	1.0	3.5	3.5	PH	Corner	PH	Cross	5	3.9	14
91	#8	3	L	END	2	1	1	2.0	3.0	3.0	2.0	PL	PH	Top	go to Center line side	2	15
92	#8	3	W	END	2	0	n	n	n	3.5		PL	Wing	n		7	13
93	#8	3	L	DR	FD
94	#8	3	L	FC SL Throw	2	2	0	3.0	1.0	3.0		Corner	Top	Corner	go to End line side	1	12	20
95	#8	3	W	END	0	1	n	3.5	2.5	3.5	3.5	Corner	Top	Corner	Back	5	9
96	#8	3	L	DR	0	0	n	n	n	2.0		3P	3P	n		7	4.7
97	#8	3	W	DR	TO
98	#8	3	L	Steal	0	1	n	n	n	2.0		PL	Wing	n		7	9
99	#8	3	W	DR	FD
100	#8	3	L	DR	2	0	n	n	n	2.0		PL	3P	n		8	19
101	#8	3	W	END	2	2	1	3.5	1.0	2.5	3.5	PH	Wing	Wing	go to End line side	3	6
102	#8	3	L	END	0	1	1	4.5	3.0	4.5	3.0	3P	3P	Wing	Down	5	13
103	#8	3	W	BC BL Throw	0	1	1	2.5	2.5	2.5	4.5	Corner	Corner	Corner	Back	5	14
104	#8	3	L	DR	0	1	0	3.0	3.0	3.0		3P	n	Wing	go to Center line side	1	10
105	#8	3	W	BC BL Throw	2	3	0	2.5	1.0	2.5		Corner	Top	Corner	go to End line side	1	9
106	#8	3	L	END	0	3	0	3.0	1.0	3.0		Corner	Top	Corner	go to Center line side	1	6
107	#8	3	W	DR	TO
108	#8	3	L	BC SL Throw	JB
109	#8	3	L	FC SL Throw	BS
110	#8	3	W	BS	2	1	0	4.5	1.0	4.5		Corner	Top	Corner	go to End line side	1	13
111	#8	3	L	END	TO
112	#8	3	W	Steal	2	0	n	n	n	4.5		PL	PL	n		7	17
113	#8	3	L	BC BL Throw	FD
114	#8	3	W	BC BL Throw	2	0	n	2.5	4.5	2.5	3.5	PH	Top	Wing	Back	5	5.6	15.5
115	#8	4	W	Start of 4Q	2	2	0	2.5	4.5	2.5		Corner	Top	Wing	go to End line side	1	17
116	#8	4	L	END	2	0	n	n	n	3.0		PL	BC	n		8	18
117	#8	4	W	END	2	1	n	4.5	2.5	4.5	3.5	Corner	PH	PL	Down	5	4.1
118	#8	4	L	END	FD
119	#8	4	W	END	0	2	n	n	n	4.5		Corner	n	n		8	0.8
120	#8	4	L	DR	2	0	n	n	n	2.0		Top	3P	n		8	14
121	#8	4	W	END	FD
122	#8	4	W	FC BL Throw	0	1	2	2.5	4.5	4.5	3.5	PL	Wing	Corner	go to End line side	4	10	15
123	#8	4	W	OR	2	0	n	n	n	4.5		PL	n	n		7	14	14
124	#8	4	L	END	TO
125	#8	4	W	BC SL Throw	2	0	n	n	n	2.5		PL	PL	n		7	12
126	#8	4	L	END	TO
127	#8	4	W	BC SL Throw	0	1	0	2.5	2.5	2.5		PL	Top	Corner	go to End line side	1	11
128	#8	4	L	DR	2	0	n	n	n	2.0		PL	PH	n		7	16
129	#8	4	W	BC BL Throw	0	1	n	n	n	2.5		PH	3P	n		7	14
130	#8	4	W	OR	0	2	n	n	n	4.5		Corner	Corner	n		8	2.8	14
131	#8	4	L	DR	FD
132	#8	4	L	BC BL Throw	0	2	0	3.0	2.0	3.0		Wing	n	Wing	go to End line side	1	10
133	#8	4	W	DR	0	1	2	2.5	4.5	3.5	4.5	3P	PH	Wing	go to End line side	4	11
134	#8	4	L	DR	OB
135	#8	4	L	FC SL Throw	0	0	n	n	n	3.0		3P	3P	n		7	16	18
136	#8	4	W	DR	FD
137	#8	4	W	OR	0	1	0	2.5	1.0	2.5		Corner	Top	Corner	go to End line side	1	10	14
138	#8	4	L	DR	2	0	n	n	n	3.0		PL	3P	n		7	11
139	#8	4	W	END	FD
140	#8	4	W	FC BL Throw	2	1	1	4.5	1.0	4.5	3.5	Corner	Wing	Corner	Flare	5	7	14
141	#8	4	L	END	0	3	0	3.0	4.5	3.0		3P	n	Top	ON-Down	1	10
142	#8	4	W	DR	0	1	2	4.5	1.0	2.5	3.5	Corner	3P	Wing	go to Center line side	4	10
143	#8	4	L	DR	FD
144	#8	4	L	BC BL Throw	0	1	0	3.0	3.0	3.0		PL	Wing	Wing	go to Center line side	1	7
145	#8	4	W	DR	2	0	n	n	n	4.5		Corner	PH	n		7	16
146	#8	4	L	END	TO
147	#8	4	W	Steal	TO
148	#8	4	L	Steal	0	1	1	3.0	2.0	4.5	3.0	Wing	3P	Top	go to Center line side	3	12
149	#8	4	W	DR	0	2	0	2.5	3.5	2.5		Top	n	Top	go to Center line side	1	10
150	#8	4	L	DR	0	0	n	n	n	3.0		PL	3P	n		8	15
151	#8	4	W	DR	2	1	2	2.5	3.5	4.5	2.5	Corner	PL	Wing	go to Center line side	4	9
152	#8	4	L	FC SL Throw	2	1	1	3.0	3.0	3.0	3.0	PH	3P	Top	go to End line side	2	7	14
153	#8	4	W	END	2	2	3	4.5	1.0	2.5	4.5	PL	Corner	Wing	go to Center line side	4	6
154	#8	4	L	FC SL Throw	2	0	n	n	n	4.5		PL	Corner	n		7	12	14
155	#8	4	W	BC BL Throw	FD													18.7
156	#8	4	L	END	0	1	n	n	n	3.0		3P	3P	n		7	4.2	17.5
1	#9	1	W	Start of 1Q	0	0	n	n	n	4.0		3P	n	n		8	19
2	#9	1	L	DR	RT
3	#9	1	L	FC SL Throw	TO													14
4	#9	1	W	BC BL Throw	0	1	1	4.0	2.5	2.5	4.0	PL	PH	PH	go to End line side	2	16
5	#9	1	W	OR	JB													14
6	#9	1	L	BC BL Throw	3	0	n	n	n	4.5		3P	3P	n		8	13
7	#9	1	W	END	3	0	n	n	n	2.5		3P	n	n		8	18
8	#9	1	L	END	0	1	n	n	n	4.5		Wing	n	n		8	10
9	#9	1	W	DR	2	1	0	2.5	3.0	2.5		Wing	Corner	Corner	go to Center line side	1	12
10	#9	1	L	END	0	1	0	4.5	1.5	4.5		PL	n	Corner	go to End line side	1	10
11	#9	1	W	DR	0	1	0	4.0	1.5	4.0		PH	n	PH	go to Center line side	1	14
12	#9	1	W	OR	TO													14
13	#9	1	L	Steal	FD
14	#9	1	W	END	RT
15	#9	1	W	BC SL Throw	0	1	0	2.5	3.0, 3.0	2.5		3P	n	Top, Top	ON-Down	1	17	20
16	#9	1	L	DR	0	1	0	4.5	1.0	4.5		PH	n	Wing	go to Center line side	1	11
17	#9	1	W	DR	0	1	0	2.5	3.0	2.5		Wing	n	Corner	go to Center line side	1	9
18	#9	1	L	DR	0	1	1	4.5	1.0	4.5	4.5	Top	Wing	PH	Flare	5	9
19	#9	1	W	DR	2	1	0	4.0	1.5	4.0		PL	n	PL	go to End line side	1	12
20	#9	1	L	DR	0	1	1	4.5	1.0	1.0	4.5	PL	3P	Top	go to Center line side	2	8
21	#9	1	L	FC BL Throw	2	0	n	n	n	4.5		Wing	BL	n		7	3.0	4.5
22	#9	1	W	END	2	4	0	4.0	3.0	4.0		Corner	n	Corner	go to End line side	1	8
23	#9	1	L	END	FD
24	#9	1	L	FC BL Throw	OB													14
25	#9	1	L	FC BL Throw	TO													4.5
26	#9	1	W	Steal	2	0	n	n	n	4.0		PL	n	n		8	n
27	#9	1	L	BC BL Throw	TO
28	#9	1	W	BC BL Throw	2	3	1	4.0	3.0	2.5	4.0	Top	Corner	Wing	go to End line side	3	3.6
29	#9	1	L	END	2	3	1	4.5	2.5	4.5	4.5	PL	Wing	Wing	go to Center line side	3	1.8
30	#9	1	W	BC BL Throw	2	1	1	4.0	2.5	2.5	4.0	PL	PH	PH	go to Center line side	2	15
31	#9	1	L	END	0	1	1	4.5	4.5	4.5	4.5	Corner	PH	Wing	go to Center line side	2	9
32	#9	1	W	DR	FD
33	#9	1	L	END	0	0	n	n	n	1.0		PH	Wing	n		7	11
34	#9	1	W	DR	FD
35	#9	1	W	BC SL Throw	0	1	0	4.0	3.0, 3.0	4.0		3P	n	Top, Top	ON-Down	1	17
36	#9	1	L	DR	OB
37	#9	1	L	FC BL Throw	TO													4.6
38	#9	1	W	BC BL Throw	2	1	0	4.0	1.5	4.0		PL	n	PL	go to End line side	1	15
39	#9	1	L	END	2	1	1	4.5	1.0	4.5	4.5	Corner	3P	Top	go to Center line side	3	13
40	#9	1	W	END	2	n	n	n	n	2.5	n	PL	Wing	n	n	n	16
41	#9	1	L	END	0	1	1	1.5	4.5	1.5	4.5	Corner	3P	Corner	Flare	5	16
42	#9	1	W	DR	2	0	n	n	n	4.0		PL	n	n		8	14
43	#9	1	L	END	TO													22.4
44	#9	2	W	Start of 2Q	3	1	0	4.0	3.0, 3.0	4.0		3P	n	Top, Top	ON-Down	1	18
45	#9	2	L	END	0	1	1	4.5	2.0	4.5	4.5	PL	Wing	Wing	go to End line side	3	16
46	#9	2	W	BC SL Throw	0	1	0	4.0	3.0, 3.0	4.0		3P	n	Top, Top	ON-Down	1	16
47	#9	2	W	OR	2	0	n	n	n	3.0		PL	n	n		8	12	14
48	#9	2	L	END	0	1	0	4.5	1.5	4.5		PH	n	PH	go to End line side	1	14
49	#9	2	W	DR	2	0	n	n	n	3.0		PL	Wing	n		7	15
50	#9	2	L	END	0	1	n	n	n	1.5		PL	3P	n		7	0.4
51	#9	2	W	DR	0	0	n	n	n	3.0		PL	PL	n		7	15
52	#9	2	L	DR	0	2	0	4.5	1.5	4.5		Wing	n	PH	go to End line side	1	14
53	#9	2	W	DR	FD
54	#9	2	W	FC SL Throw	0	2	0	4.0	3.0	4.0		Wing	n	Wing	go to End line side	1	10	14
55	#9	2	L	DR	TO
56	#9	2	W	BC SL Throw	2	0	n	n	n	3.0		PL	3P	n		7	20
57	#9	2	L	END	FD
58	#9	2	W	DR	0	0	n	n	n	4.0		PL	Corner	n		7	14
59	#9	2	W	OR	0	0	n	n	n	3.0		Wing	3P	n		7	2.6	14
60	#9	2	W	OR	FD													14
61	#9	2	W	FC BL Throw	0	2	1	4.0	3.0	3.0	4.0	PL	Corner	Wing	go to End line side	3	4.8	14
62	#9	2	L	DR	2	0	n	n	n	2.0		PL	3P	n		7	17
63	#9	2	W	END	TO
64	#9	2	L	BC BL Throw	3	2	0	4.5	1.5	4.5		3P	n	Wing	go to End line side	1	14
65	#9	2	W	END	0	0	n	3.0	3.0	3.0	4.0	PL	Wing	3P	Cross	5	13
66	#9	2	L	DR	2	2	0	4.5	1.5	4.5		Corner	n	Corner	go to End line side	1	9
67	#9	2	W	END	0	2	0	4.0	1.0	4.0		PL	n	Corner	go to End line side	1	12
68	#9	2	L	DR	FD
69	#9	2	L	FC BL Throw	BS													15
70	#9	2	W	BS	0	3	0	4.0	3.0	4.0		Corner	n	Corner	go to End line side	1	13
71	#9	2	W	OR	0	0	n	n	n	3.0		PL	n	n		7	14	14
72	#9	2	W	OR	2	0	n	n	n	3.0		PH	n	n		7	12	13
73	#9	2	L	END	3	1	0	4.5	4.5	4.5		3P	n	3P	go to End line side	1	17
74	#9	2	W	END	0	4	0	4.0	3.0	4.0		Wing	n	Wing	go to Center line side	1	6
75	#9	2	L	DR	0	0	n	n	n	4.5		3P	n	n		8	16
76	#9	2	W	DR	FD
77	#9	2	L	END	0	2	1	4.5	2.0	1.5	4.5	Wing	3P	Top	go to Center line side	3	9
78	#9	2	W	DR	2	1	0	4.0	3.0	4.0		PH	n	3P	go to End line side	1	10
79	#9	2	L	END	OB
80	#9	2	L	FC BL Throw	3	0	n	n	n	4.5		3P	BL	n		7	12	12
81	#9	2	W	END	TO
82	#9	2	L	BC BL Throw	0	1	1	4.5	2.0	4.5	4.5	Corner	Top	Wing	go to Center line side	3	13
83	#9	2	W	DR	FD
84	#9	2	W	FC BL Throw	2	1	0	4.0	3.0	4.0		Wing	n	Corner	go to Center line side	1	10	15
85	#9	2	L	END	0	0	n	4.5	1.5	4.5	4.5	3P	Wing	Top	Flare	5	17
86	#9	2	L	OR	0	1	n	n	n	4.5		Wing	n	n		8	3.9	14
87	#9	2	W	BC BL Throw	0	1	0	4.0	3.0, 3.0	4.0		3P	n	Top, Top	ON-Down	1	17
88	#9	2	W	OR	2	1	1	4.0	3.0	3.0	4.0	PL	PH	PL	go to Center line side	2	8	14
89	#9	2	L	END	TO													n
90	#9	3	L	Start of 3Q	0	2	0	4.5	2.5	4.5		3P	3P	Top	go to Center line side	1	19
91	#9	3	W	BC SL Throw	0	1	0	2.5	3.0	2.5		Wing	n	Wing	go to End line side	1	18
92	#9	3	L	DR	0	2	1	4.5	1.5	2.5	4.5	Top	Wing	Wing	go to Center line side	3	7
93	#9	3	W	DR	FD
94	#9	3	W	BC BL Throw	0	1	3	4.0	3.0	3.0	1.5	PL	Corner	Top	go to End line side	4	10
95	#9	3	L	DR	3	1	0	4.5	1.0	4.5		3P	n	Wing	go to Center line side	1	13
96	#9	3	W	END	0	2	0	2.5	3.0	2.5		Wing	n	Wing	go to Center line side	1	11
97	#9	3	L	DR	RT
98	#9	3	L	BC BL Throw	TO
99	#9	3	W	Steal	0	1	0	4.0	3.0	4.0		Corner	n	PL	go to End line side	1	17
100	#9	3	W	OR	FD													14
101	#9	3	W	BC BL Throw	0	1	0	2.5	3.0	2.5		PL	n	Corner	go to Center line side	1	11	14
102	#9	3	L	DR	2	2	1	4.5	1.0	1.0	4.5	PL	Top	Wing	go to Center line side	2	7
103	#9	3	W	END	0	4	0	2.5	3.0	2.5		Wing	n	Wing	go to End line side	1	9
104	#9	3	L	DR	0	1	2	2.5	4.5	1.0	4.5	Top	PL	Wing	go to End line side	4	12
105	#9	3	W	DR	3	2	n	n	n	2.5		3P	Corner	n		8	6
106	#9	3	L	END	FD
107	#9	3	L	FC BL Throw	FD													15
108	#9	3	L	FC SL Throw	0	1	1	4.5	4.5	4.5	4.5	3P	Wing	Wing	Around	1	10	14
109	#9	3	W	DR	0	0	n	n	n	4.0		PL	n	n		8	17
110	#9	3	W	OR	2	0	n	n	n	3.0		PL	n	n		7	14	14
111	#9	3	L	END	FD
112	#9	3	L	FC BL Throw	OB													14
113	#9	3	L	FC SL Throw	TO													13
114	#9	3	W	BC SL Throw	TO
115	#9	3	L	Steal	OB
116	#9	3	L	BC BL Throw	TO													4.9
117	#9	3	W	Steal	FD
118	#9	3	W	FC BL Throw	2	2	0	2.5	3.0	2.5		Corner	n	Corner	go to End line side	1	5.0	14
119	#9	3	L	END	TO
120	#9	3	W	BC BL Throw	0	1	0	4.0	3.0	4.0		Corner	n	PH	go to End line side	1	16
121	#9	3	L	DR	2	0	n	n	n	4.5		PL	3P	n		7	14
122	#9	3	W	END	2	n	n	n	n	4.0	n	PH	n	n	n	n	18
123	#9	3	L	END	TO
124	#9	3	W	Steal	FD
125	#9	3	L	BC BL Throw	FD													14
126	#9	3	L	FC BL Throw	0	1	1	4.5	1.5	4.5	4.5	3P	3P	Wing	Back	5	8	14
127	#9	3	W	DR	FD
128	#9	3	L	BC BL Throw	0	2	1	4.5	1.5	1.5	4.5	Corner	PH	Wing	go to Center line side	3	11
129	#9	3	L	OR	0	0	n	n	n	4.5		3P	PL	n		7	12	14
130	#9	3	L	OR	2	2	1	4.5	1.5	1.5	4.5	PL	Corner	Corner	go to End line side	2	6	14
131	#9	3	W	BC BL Throw	0	0	n	n	n	3.0		PL	Top	n		7	16
132	#9	3	W	OR	TO													14
133	#9	3	L	Steal	OB
134	#9	3	L	FC BL Throw	0	1	0	4.5	2.0	4.5		Corner	n	Corner	go to End line side	1	10	15
135	#9	3	W	DR	TO
136	#9	3	L	BC BL Throw	FD
137	#9	3	W	DR	FD
138	#9	3	L	END	0	2	1	4.5	1.5	1.5	4.5	PL	3P	Top	go to End line side	3	12
139	#9	3	W	DR	TO
140	#9	3	L	Steal	0	2	1	4.5	1.5	4.5	4.5	3P	Wing	Corner	go to Center line side	3	12
141	#9	3	L	OR	TO													14
142	#9	4	W	Start of 4Q	0	1	0	2.5	3.0, 3.0	2.5		3P	n	Top, Top	ON-Down	1	19
143	#9	4	L	DR	0	1	1	4.5	1.5	1.5	4.5	Top	3P	Wing	go to Center line side	3	13
144	#9	4	W	BC BL Throw	JB
145	#9	4	L	BC BL Throw	0	2	1	4.5	1.5	4.5	4.5	Corner	Corner	Corner	Flare	5	14
146	#9	4	L	OR	0	0	n	n	n	4.5		Corner	n	n		7	14	14
147	#9	4	W	DR	FD
148	#9	4	W	BC SL Throw	2	4	0	2.5	3.0	2.5		Wing	Wing	Wing	go to End line side	1	11
149	#9	4	L	END	FD
150	#9	4	L	FC SL Throw	0	2	0	4.5	1.5	4.5		3P	n	Top	go to Center line side	1	8	14
151	#9	4	W	DR	TO
152	#9	4	L	BC BL Throw	TO
153	#9	4	W	BC BL Throw	TO
154	#9	4	L	BC SL Throw	TO
155	#9	4	W	BC SL Throw	2	1	0	4.0	3.0	4.0		Corner	n	Corner	go to End line side	1	19
156	#9	4	L	END	0	2	0	4.5	3.5	4.5		PL	n	PL	go to End line side	1	17
157	#9	4	W	DR	2	0	n	3.0	1.5	3.0	3.0	PL	Wing	PL	Back	5	14
158	#9	4	L	END	2	2	0	4.5	3.5	4.5		PL	n	PL	go to End line side	1	12
159	#9	4	W	END	2	1	n	n	n	3.0		PL	Top	n		7	12
160	#9	4	L	END	TO
161	#9	4	W	BC BL Throw	OB
162	#9	4	W	FC BL Throw	0	0	n	n	n	2.5		3P	BL	n		7	13	15
163	#9	4	L	BC BL Throw	0	3	0	4.5	3.5	4.5		Top	n	PH	go to Center line side	1	14
164	#9	4	W	DR	0	1	0	2.5	3.0	2.5		PL	n	PL	go to End line side	1	12
165	#9	4	L	DR	0	0	n	n	n	3.5		PL	n	n		8	19
166	#9	4	L	OR	TO													14
167	#9	4	W	BC BL Throw	FD
168	#9	4	W	FC SL Throw	TO													18
169	#9	4	L	Steal	2	0	n	n	n	4.5		PL	n	n		8	15
170	#9	4	W	END	TO
[truncated: 1,842 more rows]
